# Supplementary material for: TBK1 haploinsufficiency results in changes in the K63-ubiquitination profiles in brain and fibroblasts from affected and presymptomatic mutation carriers
Source: J Neurol. 2021 Nov 20;269(6):3037–49. doi: 10.1007/s00415-021-10887-x (PMC9120096; doi:10.1007/s00415-021-10887-x)
Supplement: Supplementary file 1 — Supplementary file1 (XLSX 374 KB) [file 415_2021_10887_MOESM1_ESM.xlsx]

## Sheet: Increased in Brain from Carrier
Accession	Gene Symbol	Description	Biological Process	Cellular Component	Molecular Function	Pfam IDs	KEGG Pathways	Reactome Pathways	WikiPathways	Abundance Ratio: (Sample) / (Control)	adj.P.Val	log2fc
O00764	PDXK	Pyridoxal kinase OS=Homo sapiens GN=PDXK PE=1 SV=1	cell proliferation;metabolic process;transport	cytoplasm;cytosol;extracellular;nucleus;organelle lumen	catalytic activity;metal ion binding;nucleotide binding;protein binding	Pf00294, Pf08543	Vitamin B6 metabolism; Metabolic pathways	Vitamins B6 activation to pyridoxal phosphate; Neutrophil degranulation		100	2.94e-16	6.64386
P84074	HPCA	Neuron-specific calcium-binding protein hippocalcin OS=Homo sapiens GN=HPCA PE=1 SV=2	regulation of biological process;response to stimulus	cytoplasm;cytosol;membrane	metal ion binding;protein binding	Pf00036, Pf13202, Pf13405, Pf13499, Pf13833				100	2.94e-16	6.64386
P00966	ASS1	Argininosuccinate synthase OS=Homo sapiens GN=ASS1 PE=1 SV=2	metabolic process;regulation of biological process;response to stimulus	cytoplasm;cytosol;mitochondrion	catalytic activity;nucleotide binding;protein binding;RNA binding	Pf00764, Pf03054, Pf06508	Arginine biosynthesis; Alanine, aspartate and glutamate metabolism; Biosynthesis of amino acids; Metabolic pathways	Urea cycle	Alanine and aspartate metabolism; Amino Acid metabolism; Urea cycle and metabolism of amino groups	100	2.94e-16	6.64386
Q5GJ75	TNFAIP8L3	Tumor necrosis factor alpha-induced protein 8-like protein 3 OS=Homo sapiens GN=TNFAIP8L3 PE=1 SV=1	metabolic process;regulation of biological process;response to stimulus;transport	cytoplasm;cytosol;membrane	transporter activity	Pf05527		PI Metabolism		100	2.94e-16	6.64386
Q6NZI2	PTRF; CAVIN1	Caveolae-associated protein 1 OS=Homo sapiens GN=CAVIN1 PE=1 SV=1	metabolic process;regulation of biological process	cytoplasm;cytosol;endoplasmic reticulum;membrane;mitochondrion;nucleus	protein binding;RNA binding	Pf15237		RNA Polymerase I Transcription Termination		100	2.94e-16	6.64386
O43242	PSMD3	26S proteasome non-ATPase regulatory subunit 3 OS=Homo sapiens GN=PSMD3 PE=1 SV=2	metabolic process;regulation of biological process;response to stimulus;transport	cytosol;extracellular;membrane;nucleus;organelle lumen;proteasome	catalytic activity;enzyme regulator activity;protein binding	Pf01399, Pf08375	Epstein-Barr virus infection; Proteasome	Regulation of RAS by GAPs; CDT1 association with the CDC6:ORC:origin complex; Downstream TCR signaling; UCH proteinases; NIK-->noncanonical NF-kB signaling; Hh mutants that don't undergo autocatalytic processing are degraded by ERAD; SCF-beta-TrCP mediated degradation of Emi1; Neutrophil degranulation; Cross-presentation of soluble exogenous antigens (endosomes); Separation of Sister Chromatids; …	Proteasome Degradation; Parkin-Ubiquitin Proteasomal System pathway	100	2.94e-16	6.64386
Q02880	TOP2B	DNA topoisomerase 2-beta OS=Homo sapiens GN=TOP2B PE=1 SV=3	cell organization and biogenesis;cellular component movement;metabolic process;regulation of biological process	cytoplasm;cytosol;nucleus	catalytic activity;DNA binding;metal ion binding;nucleotide binding;protein binding	Pf00204, Pf00521, Pf01751, Pf02518, Pf08070, Pf13589	Platinum drug resistance	SUMOylation of DNA replication proteins		100	2.94e-16	6.64386
P25189	MPZ	Myelin protein P0 OS=Homo sapiens GN=MPZ PE=1 SV=1	cell communication;regulation of biological process;transport	endoplasmic reticulum;membrane;vacuole	structural molecule activity	Pf07686, Pf10570	Cell adhesion molecules (CAMs)		Neural Crest Differentiation	100	2.94e-16	6.64386
P35998	PSMC2	26S proteasome regulatory subunit 7 OS=Homo sapiens GN=PSMC2 PE=1 SV=3	cell differentiation;metabolic process;regulation of biological process;response to stimulus;transport	cytoplasm;cytosol;extracellular;membrane;nucleus;organelle lumen;proteasome	catalytic activity;nucleotide binding;protein binding	Pf00004, Pf00158, Pf07724, Pf07726, Pf07728, Pf13191, Pf13401	Epstein-Barr virus infection; Proteasome	Regulation of RAS by GAPs; CDT1 association with the CDC6:ORC:origin complex; Downstream TCR signaling; UCH proteinases; NIK-->noncanonical NF-kB signaling; Hh mutants that don't undergo autocatalytic processing are degraded by ERAD; SCF-beta-TrCP mediated degradation of Emi1; Neutrophil degranulation; Cross-presentation of soluble exogenous antigens (endosomes); Separation of Sister Chromatids; …	Proteasome Degradation; Parkin-Ubiquitin Proteasomal System pathway	100	2.94e-16	6.64386
Q92629	SGCD	Delta-sarcoglycan OS=Homo sapiens GN=SGCD PE=1 SV=2	cell organization and biogenesis	cytoplasm;cytoskeleton;membrane		Pf04790	Arrhythmogenic right ventricular cardiomyopathy (ARVC); Dilated cardiomyopathy; Viral myocarditis; Hypertrophic cardiomyopathy (HCM)		Arrhythmogenic Right Ventricular Cardiomyopathy	100	2.94e-16	6.64386
P51797	CLCN6	Chloride transport protein 6 OS=Homo sapiens GN=CLCN6 PE=1 SV=2	cellular homeostasis;regulation of biological process;response to stimulus;transport	endosome;membrane	nucleotide binding;transporter activity	Pf00571, Pf00654		Signaling by BRAF and RAF fusions; Stimuli-sensing channels		100	2.94e-16	6.64386
Q9UKG4	SLC13A4	Solute carrier family 13 member 4 OS=Homo sapiens GN=SLC13A4 PE=1 SV=2	transport	membrane	transporter activity	Pf00939, Pf03600, Pf06808		Sodium-coupled sulphate, di- and tri-carboxylate transporters		100	2.94e-16	6.64386
Q9UPQ8	DOLK	Dolichol kinase OS=Homo sapiens GN=DOLK PE=1 SV=1	metabolic process	endoplasmic reticulum;membrane	catalytic activity;protein binding		N-Glycan biosynthesis; Metabolic pathways	Synthesis of Dolichyl-phosphate; Defective DOLK causes DOLK-CDG (CDG-1m)		100	2.94e-16	6.64386
Q2M389	KIAA1033; WASHC4	WASH complex subunit 4 OS=Homo sapiens GN=WASHC4 PE=1 SV=2	cell organization and biogenesis;transport	endosome		Pf14744, Pf14745, Pf14746	Endocytosis			100	2.94e-16	6.64386
P51811	XK	Membrane transport protein XK OS=Homo sapiens GN=XK PE=1 SV=5	cell organization and biogenesis;cellular homeostasis;regulation of biological process;transport	membrane	protein binding;transporter activity	Pf09815		Peptide ligand-binding receptors		100	2.94e-16	6.64386
P12814	ACTN1	Alpha-actinin-1 OS=Homo sapiens GN=ACTN1 PE=1 SV=2	cell differentiation;cell organization and biogenesis;regulation of biological process;transport	cytoplasm;cytoskeleton;cytosol;extracellular;membrane;organelle lumen	metal ion binding;protein binding;RNA binding	Pf00036, Pf00307, Pf00435, Pf08726, Pf11971, Pf13405, Pf13499	Viral carcinogenesis; Amoebiasis; Arrhythmogenic right ventricular cardiomyopathy (ARVC); Tight junction; Focal adhesion; Adherens junction; Regulation of actin cytoskeleton; Leukocyte transendothelial migration; Systemic lupus erythematosus	Platelet degranulation ; Nephrin family interactions; Regulation of cytoskeletal remodeling and cell spreading by IPP complex components; Syndecan interactions	Arrhythmogenic Right Ventricular Cardiomyopathy; Focal Adhesion; Regulation of Actin Cytoskeleton	100	2.94e-16	6.64386
P22732	SLC2A5	Solute carrier family 2, facilitated glucose transporter member 5 OS=Homo sapiens GN=SLC2A5 PE=1 SV=1	metabolic process;response to stimulus;transport	membrane	transporter activity	Pf00083, Pf06609, Pf07690	Carbohydrate digestion and absorption	Neutrophil degranulation; Intestinal hexose absorption	NRF2 pathway; Glycolysis and Gluconeogenesis	100	2.94e-16	6.64386
P31944	CASP14	Caspase-14 OS=Homo sapiens GN=CASP14 PE=1 SV=2	cell death;cell differentiation;metabolic process	cytoplasm;cytosol;nucleus	catalytic activity;protein binding	Pf00656		Formation of the cornified envelope		100	2.94e-16	6.64386
P54577	YARS	Tyrosine--tRNA ligase, cytoplasmic OS=Homo sapiens GN=YARS PE=1 SV=4	cell death;metabolic process;regulation of biological process;response to stimulus	cytoplasm;cytosol	catalytic activity;nucleotide binding;protein binding;RNA binding;signal transducer activity	Pf00579, Pf01588	Aminoacyl-tRNA biosynthesis	Cytosolic tRNA aminoacylation		100	2.94e-16	6.64386
Q9P273	TENM3	Teneurin-3 OS=Homo sapiens GN=TENM3 PE=2 SV=3	cell differentiation;cell organization and biogenesis;metabolic process;regulation of biological process;response to stimulus	cell surface;membrane	protein binding	Pf01500, Pf06247, Pf06484, Pf07974, Pf15636				100	2.94e-16	6.64386
Q01995	TAGLN	Transgelin OS=Homo sapiens GN=TAGLN PE=1 SV=4	cell differentiation	cytoplasm	protein binding	Pf00307, Pf00402				100	2.94e-16	6.64386
P55036	PSMD4	26S proteasome non-ATPase regulatory subunit 4 OS=Homo sapiens GN=PSMD4 PE=1 SV=1	cell organization and biogenesis;metabolic process;regulation of biological process;response to stimulus;transport	cytoplasm;cytosol;nucleus;proteasome	catalytic activity;DNA binding;nucleotide binding;protein binding;RNA binding	Pf02809, Pf04056, Pf13519	Epstein-Barr virus infection; Proteasome	Regulation of RAS by GAPs; CDT1 association with the CDC6:ORC:origin complex; Downstream TCR signaling; UCH proteinases; NIK-->noncanonical NF-kB signaling; Hh mutants that don't undergo autocatalytic processing are degraded by ERAD; SCF-beta-TrCP mediated degradation of Emi1; Cross-presentation of soluble exogenous antigens (endosomes); Separation of Sister Chromatids; Vpu mediated degradation o…	Proteasome Degradation; Parkin-Ubiquitin Proteasomal System pathway	100	2.94e-16	6.64386
Q9GZZ8	LACRT	Extracellular glycoprotein lacritin OS=Homo sapiens GN=LACRT PE=1 SV=1	defense response;metabolic process;regulation of biological process;response to stimulus;transport	extracellular	protein binding					100	2.94e-16	6.64386
Q9NR12	PDLIM7	PDZ and LIM domain protein 7 OS=Homo sapiens GN=PDLIM7 PE=1 SV=1	cell differentiation;cell organization and biogenesis;cellular component movement;development;regulation of biological process;transport	cytoplasm;cytoskeleton;cytosol;nucleus	metal ion binding;protein binding	Pf00412, Pf00595		RET signaling	EBV LMP1 signaling	100	2.94e-16	6.64386
Q01518	CAP1	Adenylyl cyclase-associated protein 1 OS=Homo sapiens GN=CAP1 PE=1 SV=5	cell organization and biogenesis;cellular component movement;regulation of biological process;response to stimulus;transport	cytoplasm;cytoskeleton;extracellular;membrane;organelle lumen	protein binding	Pf01213, Pf07986, Pf08603		Platelet degranulation ; Neutrophil degranulation; Role of ABL in ROBO-SLIT signaling	Angiopoietin Like Protein 8 Regulatory Pathway; Insulin Signaling	100	2.94e-16	6.64386
P00488	F13A1	Coagulation factor XIII A chain OS=Homo sapiens GN=F13A1 PE=1 SV=4	coagulation;metabolic process;response to stimulus;transport	cytoplasm;extracellular;organelle lumen	catalytic activity;metal ion binding	Pf00868, Pf00927, Pf01841	Complement and coagulation cascades	Platelet degranulation ; Interleukin-4 and 13 signaling; Common Pathway of Fibrin Clot Formation		100	2.94e-16	6.64386
P13498	CYBA	Cytochrome b-245 light chain OS=Homo sapiens GN=CYBA PE=1 SV=3	cell organization and biogenesis;cellular homeostasis;defense response;metabolic process;regulation of biological process;response to stimulus;transport	cytoplasm;endosome;Golgi;membrane;mitochondrion;nucleus	catalytic activity;metal ion binding;protein binding	Pf05038	NOD-like receptor signaling pathway; Osteoclast differentiation; Leishmaniasis; Phagosome; Leukocyte transendothelial migration	ROS, RNS production in phagocytes; Neutrophil degranulation; Cross-presentation of particulate exogenous antigens (phagosomes); VEGFA-VEGFR2 Pathway; Detoxification of Reactive Oxygen Species; RHO GTPases Activate NADPH Oxidases	TNF alpha Signaling Pathway; Microglia Pathogen Phagocytosis Pathway; Oxidative Stress	100	2.94e-16	6.64386
Q6PI48	DARS2	Aspartate--tRNA ligase, mitochondrial OS=Homo sapiens GN=DARS2 PE=1 SV=1	metabolic process	cytoplasm;mitochondrion;nucleus;organelle lumen	catalytic activity;nucleotide binding;protein binding;RNA binding	Pf00152, Pf00587, Pf01336, Pf02938	Aminoacyl-tRNA biosynthesis	Mitochondrial tRNA aminoacylation		100	2.94e-16	6.64386
Q9NS61	KCNIP2	Kv channel-interacting protein 2 OS=Homo sapiens GN=KCNIP2 PE=1 SV=3	cell communication;cell organization and biogenesis;regulation of biological process;response to stimulus;transport	cytoplasm;membrane	metal ion binding;protein binding;transporter activity	Pf00036, Pf13202, Pf13405, Pf13499, Pf13833		Phase 1 - inactivation of fast Na+ channels		100	2.94e-16	6.64386
Q9BX79	STRA6	Receptor for retinol uptake STRA6 OS=Homo sapiens GN=STRA6 PE=1 SV=1	metabolic process;regulation of biological process;response to stimulus;transport	membrane	receptor activity;transporter activity	Pf14752		Signaling by GPCR; Retinoid cycle disease events; The canonical retinoid cycle in rods (twilight vision)		100	2.94e-16	6.64386
Q9HD42	CHMP1A	Charged multivesicular body protein 1a OS=Homo sapiens GN=CHMP1A PE=1 SV=1	cell communication;cell division;cell organization and biogenesis;metabolic process;regulation of biological process;response to stimulus;transport	chromosome;cytoplasm;endosome;membrane;nucleus	catalytic activity;metal ion binding;protein binding	Pf03357	Endocytosis			100	2.94e-16	6.64386
Q9Y5W7	SNX14	Sorting nexin-14 OS=Homo sapiens GN=SNX14 PE=1 SV=3	cell organization and biogenesis;transport	endosome;membrane;vacuole		Pf00615, Pf00787, Pf02194, Pf08628				100	2.94e-16	6.64386
P51788	CLCN2	Chloride channel protein 2 OS=Homo sapiens GN=CLCN2 PE=1 SV=2	cell differentiation;regulation of biological process;transport	membrane	transporter activity	Pf00654	Mineral absorption	Stimuli-sensing channels		100	2.94e-16	6.64386
Q8TAT6	NPLOC4	Nuclear protein localization protein 4 homolog OS=Homo sapiens GN=NPLOC4 PE=1 SV=3	cell organization and biogenesis;metabolic process;regulation of biological process;response to stimulus;transport	cytoplasm;cytosol;endoplasmic reticulum;membrane;nucleus	metal ion binding;protein binding	Pf05020, Pf05021, Pf11543	Protein processing in endoplasmic reticulum	Translesion Synthesis by POLH		100	2.94e-16	6.64386
P29536	LMOD1	Leiomodin-1 OS=Homo sapiens GN=LMOD1 PE=1 SV=3	cell organization and biogenesis;regulation of biological process	cytoplasm;cytoskeleton;cytosol;membrane	protein binding	Pf03250		Smooth Muscle Contraction		100	2.94e-16	6.64386
P0CG30	GSTT2; GSTT2B	Glutathione S-transferase theta-2B OS=Homo sapiens GN=GSTT2B PE=1 SV=1	metabolic process	cytoplasm;cytosol	catalytic activity;protein binding	Pf00043, Pf02798, Pf13409, Pf13410, Pf13417	Glutathione metabolism; Metabolism of xenobiotics by cytochrome P450; Drug metabolism - cytochrome P450; Chemical carcinogenesis; Platinum drug resistance	Glutathione conjugation	Glutathione metabolism; Oxidative Stress; Metapathway biotransformation	15.747	0.000213357	3.97701
Q96TC7	FAM82A2; RMDN3	Regulator of microtubule dynamics protein 3 OS=Homo sapiens GN=RMDN3 PE=1 SV=2	cell death;cell differentiation;cellular homeostasis	cytoplasm;cytoskeleton;membrane;mitochondrion;nucleus	protein binding					13.727	7.36e-06	3.77894
Q14894	CRYM	Ketimine reductase mu-crystallin OS=Homo sapiens GN=CRYM PE=1 SV=1	metabolic process;regulation of biological process;transport	cytoplasm;cytosol;mitochondrion;nucleus;organelle lumen	catalytic activity;nucleotide binding;protein binding	Pf01488, Pf02423, Pf03446, Pf03807		Lysine catabolism		12.482	2.81e-05	3.64178
Q15836	VAMP3	Vesicle-associated membrane protein 3 OS=Homo sapiens GN=VAMP3 PE=1 SV=3	cell organization and biogenesis;regulation of biological process;transport	cell surface;cytosol;endosome;membrane	protein binding	Pf00957	Phagosome; SNARE interactions in vesicular transport	Cargo recognition for clathrin-mediated endocytosis; ER-Phagosome pathway; Retrograde transport at the Trans-Golgi-Network		12.057	0.000572615	3.5918
Q99832	CCT7	T-complex protein 1 subunit eta OS=Homo sapiens GN=CCT7 PE=1 SV=2	metabolic process;regulation of biological process;transport	cytoplasm;cytosol;mitochondrion	nucleotide binding;protein binding	Pf00118		Prefoldin mediated transfer of substrate to CCT/TriC; Cooperation of PDCL (PhLP1) and TRiC/CCT in G-protein beta folding; Association of TriC/CCT with target proteins during biosynthesis; Formation of tubulin folding intermediates by CCT/TriC; Folding of actin by CCT/TriC		11.364	6.15e-05	3.5064
Q16658	FSCN1	Fascin OS=Homo sapiens GN=FSCN1 PE=1 SV=3	cell organization and biogenesis;cell proliferation;cellular component movement;regulation of biological process	cytoplasm;cytoskeleton;cytosol	protein binding;RNA binding	Pf06268	MicroRNAs in cancer	Interleukin-4 and 13 signaling		10.777	0.00119004	3.42988
Q96FL8	SLC47A1	Multidrug and toxin extrusion protein 1 OS=Homo sapiens GN=SLC47A1 PE=1 SV=1	transport	membrane	transporter activity	Pf01554		Transport of bile salts and organic acids, metal ions and amine compounds		9.966	0.00015843	3.31701
P80404	ABAT	4-aminobutyrate aminotransferase, mitochondrial OS=Homo sapiens GN=ABAT PE=1 SV=3	metabolic process;regulation of biological process;response to stimulus	mitochondrion;organelle lumen	catalytic activity;metal ion binding;protein binding	Pf00202, Pf13481	Butanoate metabolism; Propanoate metabolism; beta-Alanine metabolism; Alanine, aspartate and glutamate metabolism; GABAergic synapse; Metabolic pathways; Valine, leucine and isoleucine degradation	Degradation of GABA	Alanine and aspartate metabolism; Valproic acid pathway	9.691	0.00111738	3.27665
P63267	ACTG2	Actin, gamma-enteric smooth muscle OS=Homo sapiens GN=ACTG2 PE=1 SV=1	regulation of biological process	cytoplasm;cytoskeleton;cytosol	nucleotide binding	Pf00022	Vascular smooth muscle contraction	Smooth Muscle Contraction	Common Pathways Underlying Drug Addiction	9.645	0.000274547	3.26978
Q9BWJ5	SF3B5	Splicing factor 3B subunit 5 OS=Homo sapiens GN=SF3B5 PE=1 SV=1	metabolic process	nucleus;spliceosomal complex	RNA binding	Pf07189	Spliceosome	mRNA Splicing - Major Pathway; mRNA Splicing - Minor Pathway	mRNA Processing	9.442	0.000257558	3.23909
Q96EX2	RNFT2	RING finger and transmembrane domain-containing protein 2 OS=Homo sapiens GN=RNFT2 PE=2 SV=2		membrane	catalytic activity;metal ion binding;protein binding	Pf00097, Pf12678, Pf12861, Pf13445, Pf13639, Pf13920, Pf13923, Pf14634				8.349	0.000593189	3.0616
A0A096LPI6		Uncharacterized protein (Fragment) OS=Homo sapiens PE=4 SV=2		mitochondrion		Pf01965, Pf04003				8.12	0.000373772	3.02148
P49368	CCT3	T-complex protein 1 subunit gamma OS=Homo sapiens GN=CCT3 PE=1 SV=4	cell organization and biogenesis;metabolic process;regulation of biological process;transport	cytoplasm;cytoskeleton;cytosol;membrane	nucleotide binding;protein binding;RNA binding	Pf00118		BBSome-mediated cargo-targeting to cilium; Prefoldin mediated transfer of substrate to CCT/TriC; Cooperation of PDCL (PhLP1) and TRiC/CCT in G-protein beta folding; Association of TriC/CCT with target proteins during biosynthesis; Formation of tubulin folding intermediates by CCT/TriC; Folding of actin by CCT/TriC		7.932	0.00137497	2.98768
Q8IUX7	AEBP1	Adipocyte enhancer-binding protein 1 OS=Homo sapiens GN=AEBP1 PE=1 SV=1	metabolic process;regulation of biological process	cytoplasm;extracellular;nucleus	catalytic activity;DNA binding;metal ion binding;protein binding	Pf00246, Pf00754, Pf08400, Pf13620, Pf13715				7.172	0.00362457	2.84238
Q69YW2	C1orf95; STUM	Protein stum homolog OS=Homo sapiens GN=STUM PE=2 SV=1		membrane						6.775	0.00458064	2.76022
P02730	SLC4A1	Band 3 anion transport protein OS=Homo sapiens GN=SLC4A1 PE=1 SV=3	cellular homeostasis;transport	cytoskeleton;membrane	protein binding;transporter activity	Pf00955, Pf07565	Collecting duct acid secretion	Bicarbonate transporters; Erythrocytes take up carbon dioxide and release oxygen; Erythrocytes take up oxygen and release carbon dioxide; Defective SLC4A1 causes hereditary spherocytosis type 4 (HSP4), distal renal tubular acidosis (dRTA) and dRTA with hemolytic anemia (dRTA-HA)		6.626	0.00480455	2.72814
Q5VTR2	RNF20	E3 ubiquitin-protein ligase BRE1A OS=Homo sapiens GN=RNF20 PE=1 SV=2	cell organization and biogenesis;metabolic process;regulation of biological process	nucleus	catalytic activity;metal ion binding;protein binding;RNA binding	Pf00097, Pf13639, Pf13920, Pf13923, Pf14634		E3 ubiquitin ligases ubiquitinate target proteins	ATM Signaling Network in Development and Disease	6.584	0.0187048	2.71896
P50238	CRIP1	Cysteine-rich protein 1 OS=Homo sapiens GN=CRIP1 PE=1 SV=3	cell proliferation;regulation of biological process;response to stimulus	cytoplasm	DNA binding;metal ion binding	Pf00412				6.558	0.004506	2.71326
P50991	CCT4	T-complex protein 1 subunit delta OS=Homo sapiens GN=CCT4 PE=1 SV=4	metabolic process;regulation of biological process;transport	cytoplasm;cytoskeleton;cytosol	nucleotide binding;protein binding;RNA binding	Pf00118		BBSome-mediated cargo-targeting to cilium; Prefoldin mediated transfer of substrate to CCT/TriC; Cooperation of PDCL (PhLP1) and TRiC/CCT in G-protein beta folding; Association of TriC/CCT with target proteins during biosynthesis; Formation of tubulin folding intermediates by CCT/TriC; Folding of actin by CCT/TriC		6.429	0.00706674	2.68459
Q07960	ARHGAP1	Rho GTPase-activating protein 1 OS=Homo sapiens GN=ARHGAP1 PE=1 SV=1	regulation of biological process;response to stimulus;transport	cytoplasm;cytosol;endosome;membrane	enzyme regulator activity;protein binding	Pf00620, Pf00650, Pf13716		Rho GTPase cycle		6.261	0.00880937	2.64639
P06576	ATP5B	ATP synthase subunit beta, mitochondrial OS=Homo sapiens GN=ATP5B PE=1 SV=3	cell differentiation;cell organization and biogenesis;cellular homeostasis;metabolic process;regulation of biological process;transport	cell surface;membrane;mitochondrion;nucleus;organelle lumen	catalytic activity;nucleotide binding;protein binding;transporter activity	Pf00006, Pf00306, Pf02874	Huntington's disease; Parkinson's disease; Alzheimer's disease; Oxidative phosphorylation; Metabolic pathways	Transcriptional activation of mitochondrial biogenesis; Cristae formation; Mitochondrial protein import; Formation of ATP by chemiosmotic coupling; Metabolism of proteins	Electron Transport Chain; Oxidative phosphorylation	6.131	0.00880937	2.61612
Q96KP4	CNDP2	Cytosolic non-specific dipeptidase OS=Homo sapiens GN=CNDP2 PE=1 SV=2	metabolic process	cytoplasm;cytosol	catalytic activity;metal ion binding	Pf01546, Pf07687	Histidine metabolism; beta-Alanine metabolism; Metabolic pathways; Arginine and proline metabolism	Glutathione synthesis and recycling		6.033	0.0351358	2.59288
Q9Y6I3	EPN1	Epsin-1 OS=Homo sapiens GN=EPN1 PE=1 SV=2	cell organization and biogenesis;regulation of biological process;response to stimulus;transport	cytoplasm;cytosol;membrane;nucleus	protein binding	Pf01417	Endocytosis	Cargo recognition for clathrin-mediated endocytosis; EGFR downregulation	VEGFA-VEGFR2 Signaling Pathway; EGF/EGFR Signaling Pathway	5.894	0.0192976	2.55925
P16401	HIST1H1B	Histone H1.5 OS=Homo sapiens GN=HIST1H1B PE=1 SV=3	cell organization and biogenesis;regulation of biological process	chromosome;nucleus	DNA binding;protein binding;RNA binding	Pf00538		Formation of Senescence-Associated Heterochromatin Foci (SAHF); Activation of DNA fragmentation factor		5.738	0.033836	2.52055
O94901	SUN1	SUN domain-containing protein 1 OS=Homo sapiens GN=SUN1 PE=1 SV=3	cell differentiation;cell organization and biogenesis;cellular component movement;response to stimulus;transport	cytoplasm;membrane;nucleus	protein binding	Pf07738, Pf09387, Pf10174, Pf14915		Meiotic synapsis		5.645	0.042412	2.49697
Q8WUY3	PRUNE2	Protein prune homolog 2 OS=Homo sapiens GN=PRUNE2 PE=1 SV=3	cell death	cytoplasm	catalytic activity;metal ion binding	Pf02833, Pf12496, Pf13716				5.219	0.0302105	2.38377
P17987	TCP1	T-complex protein 1 subunit alpha OS=Homo sapiens GN=TCP1 PE=1 SV=1	cell organization and biogenesis;metabolic process;regulation of biological process;response to stimulus;transport	cytoplasm;cytoskeleton;cytosol;Golgi	nucleotide binding;protein binding;RNA binding	Pf00118		BBSome-mediated cargo-targeting to cilium; Prefoldin mediated transfer of substrate to CCT/TriC; Gene and protein expression by JAK-STAT signaling after Interleukin-12 stimulation; Cooperation of PDCL (PhLP1) and TRiC/CCT in G-protein beta folding; Association of TriC/CCT with target proteins during biosynthesis; Folding of actin by CCT/TriC; Formation of tubulin folding intermediates by CCT/TriC…		5.208	0.0228596	2.38073
P51858	HDGF	Hepatoma-derived growth factor OS=Homo sapiens GN=HDGF PE=1 SV=1	cell proliferation;metabolic process;regulation of biological process;response to stimulus	cytoplasm;extracellular;nucleus	DNA binding;nucleotide binding;protein binding;RNA binding	Pf00855		XBP1(S) activates chaperone genes		5.205	0.0564284	2.3799
Q8N335	GPD1L	Glycerol-3-phosphate dehydrogenase 1-like protein OS=Homo sapiens GN=GPD1L PE=1 SV=1	metabolic process;regulation of biological process	cytoplasm;cytosol;membrane	catalytic activity;nucleotide binding;protein binding	Pf01210, Pf07479	Glycerophospholipid metabolism	Synthesis of PA	Sudden Infant Death Syndrome (SIDS) Susceptibility Pathways	5.145	0.0560612	2.36317
Q9H4G4	GLIPR2	Golgi-associated plant pathogenesis-related protein 1 OS=Homo sapiens GN=GLIPR2 PE=1 SV=3	regulation of biological process	extracellular;Golgi;membrane	protein binding	Pf00188				5.042	0.0796473	2.334
O43747	AP1G1	AP-1 complex subunit gamma-1 OS=Homo sapiens GN=AP1G1 PE=1 SV=5	cell organization and biogenesis;regulation of biological process;transport	cytoplasm;cytosol;endosome;Golgi;membrane	protein binding;transporter activity	Pf01602, Pf02883	Lysosome	Nef mediated downregulation of MHC class I complex cell surface expression; MHC class II antigen presentation; Golgi Associated Vesicle Biogenesis; Lysosome Vesicle Biogenesis		4.921	0.0412904	2.29895
Q13242	SRSF9	Serine/arginine-rich splicing factor 9 OS=Homo sapiens GN=SRSF9 PE=1 SV=1	cell organization and biogenesis;metabolic process;regulation of biological process;response to stimulus;transport	nucleus	protein binding;RNA binding	Pf00076, Pf13893, Pf14259	Spliceosome; Herpes simplex infection	Cleavage of Growing Transcript in the Termination Region ; Transport of Mature mRNA derived from an Intron-Containing Transcript; mRNA 3'-end processing; mRNA Splicing - Major Pathway	mRNA Processing	4.822	0.033836	2.26963
O60486	PLXNC1	Plexin-C1 OS=Homo sapiens GN=PLXNC1 PE=1 SV=1	regulation of biological process;response to stimulus	membrane	protein binding;receptor activity;signal transducer activity	Pf01437, Pf01833, Pf08337	Axon guidance	Other semaphorin interactions		4.803	0.03578	2.26394
P0C7X5	ZNF806	Zinc finger protein 806 OS=Homo sapiens GN=ZNF806 PE=3 SV=1	metabolic process;regulation of biological process	nucleus	DNA binding;metal ion binding	Pf00096, Pf01352, Pf13465				4.702	0.0797399	2.23327
Q92765	FRZB	Secreted frizzled-related protein 3 OS=Homo sapiens GN=FRZB PE=1 SV=2	cell differentiation;development;regulation of biological process;response to stimulus	extracellular;membrane	protein binding;receptor activity;signal transducer activity	Pf01392, Pf01759			Adipogenesis; Hepatitis C and Hepatocellular Carcinoma; Endochondral Ossification	4.618	0.0559323	2.20727
Q5QNW6	HIST2H2BF	Histone H2B type 2-F OS=Homo sapiens GN=HIST2H2BF PE=1 SV=3	cell organization and biogenesis	chromosome;cytosol;nucleus	DNA binding;protein binding	Pf00125, Pf00808	Viral carcinogenesis; Systemic lupus erythematosus; Alcoholism	HDACs deacetylate histones; HATs acetylate histones; Ub-specific processing proteases		4.533	0.033836	2.18047
P80723	BASP1	Brain acid soluble protein 1 OS=Homo sapiens GN=BASP1 PE=1 SV=2	cell differentiation;cell organization and biogenesis;regulation of biological process	cytoplasm;cytoskeleton;membrane;nucleus	DNA binding;protein binding					4.486	0.0546369	2.16543
P43243	MATR3	Matrin-3 OS=Homo sapiens GN=MATR3 PE=1 SV=2	defense response;regulation of biological process;response to stimulus	membrane;nucleus	metal ion binding;protein binding;RNA binding;structural molecule activity	Pf00076, Pf13893, Pf14259				4.379	0.0654693	2.1306
P50150	GNG4	Guanine nucleotide-binding protein G(I)/G(S)/G(O) subunit gamma-4 OS=Homo sapiens GN=GNG4 PE=1 SV=1	regulation of biological process;response to stimulus	membrane	protein binding;signal transducer activity	Pf00631	Dopaminergic synapse; Serotonergic synapse; Glutamatergic synapse; Circadian entrainment; Morphine addiction; Pathways in cancer; Retrograde endocannabinoid signaling; GABAergic synapse; Alcoholism; Ras signaling pathway; Chemokine signaling pathway; Cholinergic synapse; PI3K-Akt signaling pathway	G alpha (z) signalling events; Activation of G protein gated Potassium channels; Cooperation of PDCL (PhLP1) and TRiC/CCT in G-protein beta folding; Glucagon-type ligand receptors; Thromboxane signalling through TP receptor; ADP signalling through P2Y purinoceptor 1; G beta:gamma signalling through PI3Kgamma; Vasopressin regulates renal water homeostasis via Aquaporins; G-protein activation; Inhi…	Myometrial Relaxation and Contraction Pathways; G Protein Signaling Pathways; Chemokine signaling pathway; Focal Adhesion-PI3K-Akt-mTOR-signaling pathway; Calcium Regulation in the Cardiac Cell	4.292	0.143944	2.10165
Q9BY11	PACSIN1	Protein kinase C and casein kinase substrate in neurons protein 1 OS=Homo sapiens GN=PACSIN1 PE=1 SV=1	cell organization and biogenesis;metabolic process;regulation of biological process;transport	cytoplasm;cytosol;endosome;membrane	catalytic activity;protein binding	Pf00018, Pf00611, Pf07653, Pf14604		Clathrin-mediated endocytosis		4.217	0.182543	2.07622
Q9BXJ9	NAA15	N-alpha-acetyltransferase 15, NatA auxiliary subunit OS=Homo sapiens GN=NAA15 PE=1 SV=1	cell differentiation;development;metabolic process;regulation of biological process	cytoplasm;cytosol;membrane;nucleus	catalytic activity;protein binding;RNA binding	Pf12569, Pf13414				4.086	0.121138	2.03069
Q7Z3B1	NEGR1	Neuronal growth regulator 1 OS=Homo sapiens GN=NEGR1 PE=1 SV=3	metabolic process;regulation of biological process;response to stimulus	extracellular;membrane	protein binding	Pf00047, Pf07679, Pf13895, Pf13927	Cell adhesion molecules (CAMs)	Post-translational modification: synthesis of GPI-anchored proteins		4.076	0.282392	2.02715
Q16778	HIST2H2BE	Histone H2B type 2-E OS=Homo sapiens GN=HIST2H2BE PE=1 SV=3	cell organization and biogenesis;defense response;response to stimulus	chromosome;cytosol;nucleus	DNA binding;protein binding	Pf00125, Pf00808	Viral carcinogenesis; Systemic lupus erythematosus; Alcoholism	SIRT1 negatively regulates rRNA expression; Nonhomologous End-Joining (NHEJ); Activation of anterior HOX genes in hindbrain development during early embryogenesis; NoRC negatively regulates rRNA expression; Meiotic synapsis; Transcriptional regulation by small RNAs; Meiotic recombination; PRC2 methylates histones and DNA; Recruitment and ATM-mediated phosphorylation of repair and signaling protei…		4.032	0.101145	2.0115

## Sheet: Decreased in Brain from Carrier
Accession	Gene Symbol	Description	Biological Process	Cellular Component	Molecular Function	Pfam IDs	KEGG Pathways	Reactome Pathways	WikiPathways	Abundance Ratio: (Sample) / (Control)	adj.P.Val	log2fc
P04259	KRT6B	Keratin, type II cytoskeletal 6B OS=Homo sapiens GN=KRT6B PE=1 SV=5	cell death;cell organization and biogenesis;metabolic process	cytosol	catalytic activity;motor activity;protein binding;structural molecule activity	Pf00038, Pf01576, Pf04111, Pf13166		Formation of the cornified envelope		0.01	2.94e-16	-6.64386
P29508	SERPINB3	Serpin B3 OS=Homo sapiens GN=SERPINB3 PE=1 SV=2	cell communication;regulation of biological process;transport	cytoplasm;extracellular;nucleus;organelle lumen	enzyme regulator activity;protein binding;receptor activity	Pf00079	Amoebiasis	Neutrophil degranulation		0.01	2.94e-16	-6.64386
Q9NSK0	KLC4	Kinesin light chain 4 OS=Homo sapiens GN=KLC4 PE=1 SV=3		cytoplasm;cytoskeleton	catalytic activity;motor activity;protein binding	Pf00515, Pf09311, Pf13374, Pf13414, Pf13424, Pf13432, Pf14559	Salmonella infection	COPI-dependent Golgi-to-ER retrograde traffic; Kinesins; RHO GTPases activate KTN1; MHC class II antigen presentation		0.01	2.94e-16	-6.64386
O95819	MAP4K4	Mitogen-activated protein kinase kinase kinase kinase 4 OS=Homo sapiens GN=MAP4K4 PE=1 SV=2	cell organization and biogenesis;metabolic process;regulation of biological process;response to stimulus	cytoplasm	catalytic activity;nucleotide binding;protein binding;signal transducer activity	Pf00069, Pf00780, Pf07714	MAPK signaling pathway	Oxidative Stress Induced Senescence	MAPK Signaling Pathway; Angiopoietin Like Protein 8 Regulatory Pathway; Insulin Signaling	0.01	2.94e-16	-6.64386
Q96MM6	HSPA12B	Heat shock 70 kDa protein 12B OS=Homo sapiens GN=HSPA12B PE=1 SV=2			nucleotide binding;protein binding			Regulation of HSF1-mediated heat shock response		0.01	2.94e-16	-6.64386
Q8WVV4	POF1B	Protein POF1B OS=Homo sapiens GN=POF1B PE=1 SV=3	cell organization and biogenesis		protein binding					0.01	2.94e-16	-6.64386
Q96PX6	CCDC85A	Coiled-coil domain-containing protein 85A OS=Homo sapiens GN=CCDC85A PE=2 SV=3				Pf10226				0.01	2.94e-16	-6.64386
O14810	CPLX1	Complexin-1 OS=Homo sapiens GN=CPLX1 PE=1 SV=1	cell communication;regulation of biological process;transport	cytoplasm;cytosol	protein binding;transporter activity	Pf05835	Synaptic vesicle cycle	Norepinephrine Neurotransmitter Release Cycle; Glutamate Neurotransmitter Release Cycle; Acetylcholine Neurotransmitter Release Cycle; Serotonin Neurotransmitter Release Cycle; Dopamine Neurotransmitter Release Cycle; GABA synthesis, release, reuptake and degradation	Synaptic Vesicle Pathway	0.01	2.94e-16	-6.64386
Q9UL25	RAB21	Ras-related protein Rab-21 OS=Homo sapiens GN=RAB21 PE=1 SV=3	cellular component movement;regulation of biological process;response to stimulus;transport	cytosol;endoplasmic reticulum;endosome;Golgi;membrane	catalytic activity;nucleotide binding;protein binding	Pf00025, Pf00071, Pf08477		RAB GEFs exchange GTP for GDP on RABs; RAB geranylgeranylation		0.01	2.94e-16	-6.64386
Q8TF01	PNISR	Arginine/serine-rich protein PNISR OS=Homo sapiens GN=PNISR PE=1 SV=2		cytosol;nucleus	RNA binding					0.01	2.94e-16	-6.64386
Q6P6C2	ALKBH5	RNA demethylase ALKBH5 OS=Homo sapiens GN=ALKBH5 PE=1 SV=2	cell differentiation;metabolic process;response to stimulus;transport	cytosol;Golgi;nucleus	catalytic activity;metal ion binding;RNA binding	Pf13532		Reversal of alkylation damage by DNA dioxygenases		0.01	2.94e-16	-6.64386
Q8N442	GUF1	Translation factor GUF1, mitochondrial OS=Homo sapiens GN=GUF1 PE=1 SV=1	metabolic process;regulation of biological process;response to stimulus	membrane;mitochondrion;organelle lumen	catalytic activity;nucleotide binding	Pf00009, Pf00071, Pf00679, Pf03144, Pf06421, Pf14492				0.01	2.94e-16	-6.64386
Q15517	CDSN	Corneodesmosin OS=Homo sapiens GN=CDSN PE=1 SV=3	cell death;cell differentiation;regulation of biological process	cytoskeleton;extracellular;membrane	protein binding			Formation of the cornified envelope		0.01	2.94e-16	-6.64386
Q9UBI6	GNG12	Guanine nucleotide-binding protein G(I)/G(S)/G(O) subunit gamma-12 OS=Homo sapiens GN=GNG12 PE=1 SV=3	regulation of biological process;response to stimulus	membrane	protein binding;signal transducer activity	Pf00631	Dopaminergic synapse; Serotonergic synapse; Glutamatergic synapse; MAPK signaling pathway; Circadian entrainment; Morphine addiction; Pathways in cancer; Regulation of actin cytoskeleton; Retrograde endocannabinoid signaling; GABAergic synapse; Alcoholism; Ras signaling pathway; Chemokine signaling pathway; Cholinergic synapse; PI3K-Akt signaling pathway	G alpha (z) signalling events; Activation of G protein gated Potassium channels; Cooperation of PDCL (PhLP1) and TRiC/CCT in G-protein beta folding; Glucagon-type ligand receptors; Thromboxane signalling through TP receptor; ADP signalling through P2Y purinoceptor 1; G beta:gamma signalling through PI3Kgamma; Vasopressin regulates renal water homeostasis via Aquaporins; G-protein activation; Inhi…	Myometrial Relaxation and Contraction Pathways; G Protein Signaling Pathways; Chemokine signaling pathway; Focal Adhesion-PI3K-Akt-mTOR-signaling pathway; Regulation of Actin Cytoskeleton; Calcium Regulation in the Cardiac Cell	0.01	2.94e-16	-6.64386
Q9UHR5	SAP30BP	SAP30-binding protein OS=Homo sapiens GN=SAP30BP PE=1 SV=1	cell death;metabolic process;regulation of biological process	cytoskeleton;nucleus	protein binding	Pf07818		NoRC negatively regulates rRNA expression		0.01	2.94e-16	-6.64386
Q9H0G5	NSRP1	Nuclear speckle splicing regulatory protein 1 OS=Homo sapiens GN=NSRP1 PE=1 SV=1	metabolic process;regulation of biological process;transport	nucleus	protein binding;RNA binding	Pf09745				0.01	2.94e-16	-6.64386
P25054	APC	Adenomatous polyposis coli protein OS=Homo sapiens GN=APC PE=1 SV=2	cell organization and biogenesis;cellular component movement;metabolic process;regulation of biological process;response to stimulus	chromosome;cytoplasm;cytoskeleton;cytosol;membrane;nucleus	enzyme regulator activity;protein binding	Pf00514, Pf05923, Pf05924, Pf05937, Pf05956, Pf11414	MicroRNAs in cancer; Hippo signaling pathway; Endometrial cancer; Breast cancer; Colorectal cancer; Pathways in cancer; HTLV-I infection; Wnt signaling pathway; Regulation of actin cytoskeleton; Basal cell carcinoma; Signaling pathways regulating pluripotency of stem cells	S37 mutants of beta-catenin aren't phosphorylated; Beta-catenin phosphorylation cascade; AXIN missense mutants destabilize the destruction complex; S33 mutants of beta-catenin aren't phosphorylated; Apoptotic cleavage of cellular proteins; Disassembly of the destruction complex and recruitment of AXIN to the membrane; APC truncation mutants have impaired AXIN binding; S45 mutants of beta-catenin …	Cell Cycle; Regulation of Microtubule Cytoskeleton; Irinotecan Pathway; Gastric Cancer Network 1; Brain-Derived Neurotrophic Factor (BDNF) signaling pathway; Endoderm Differentiation; Extracellular vesicle-mediated signaling in recipient cells; Copper homeostasis; Wnt Signaling Pathway Netpath; Wnt/beta-catenin Signaling Pathway in Leukemia; Regulation of Wnt/B-catenin Signaling by Small Molecule…	0.01	2.94e-16	-6.64386
Q13009	TIAM1	T-lymphoma invasion and metastasis-inducing protein 1 OS=Homo sapiens GN=TIAM1 PE=1 SV=2	cell death;cell growth;cell organization and biogenesis;cellular component movement;regulation of biological process;response to stimulus	cytoplasm;cytosol;membrane;nucleus	protein binding;signal transducer activity	Pf00169, Pf00595, Pf00621, Pf02196, Pf13180, Pf15410	Rap1 signaling pathway; Proteoglycans in cancer; Regulation of actin cytoskeleton; Ras signaling pathway; Chemokine signaling pathway; cAMP signaling pathway	EPH-ephrin mediated repulsion of cells; G alpha (12/13) signalling events; EPHB-mediated forward signaling; NRAGE signals death through JNK; Rho GTPase cycle; Signalling by NGF	Regulation of Microtubule Cytoskeleton; Brain-Derived Neurotrophic Factor (BDNF) signaling pathway; Chemokine signaling pathway	0.01	2.94e-16	-6.64386
Q9BXI6	TBC1D10A	TBC1 domain family member 10A OS=Homo sapiens GN=TBC1D10A PE=1 SV=1	metabolic process;regulation of biological process;transport	cytosol;membrane	enzyme regulator activity;protein binding	Pf00566		TBC/RABGAPs	Deregulation of Rab and Rab Effector Genes in Bladder Cancer	0.01	2.94e-16	-6.64386
Q96CW5	TUBGCP3	Gamma-tubulin complex component 3 OS=Homo sapiens GN=TUBGCP3 PE=1 SV=2	cell organization and biogenesis	cytoplasm;cytoskeleton;cytosol;membrane	protein binding;structural molecule activity	Pf04130		Recruitment of NuMA to mitotic centrosomes; Recruitment of mitotic centrosome proteins and complexes		0.01	2.94e-16	-6.64386
O43653	PSCA	Prostate stem cell antigen OS=Homo sapiens GN=PSCA PE=1 SV=1	metabolic process;regulation of biological process	extracellular;membrane	protein binding	Pf00021		Post-translational modification: synthesis of GPI-anchored proteins		0.01	2.94e-16	-6.64386
Q9HC36	RNMTL1; MRM3	rRNA methyltransferase 3, mitochondrial OS=Homo sapiens GN=MRM3 PE=1 SV=2	metabolic process	mitochondrion;organelle lumen	catalytic activity;protein binding;RNA binding	Pf00588, Pf08032		rRNA modification in the mitochondrion		0.01	2.94e-16	-6.64386
P09211	GSTP1	Glutathione S-transferase P OS=Homo sapiens GN=GSTP1 PE=1 SV=2	cell communication;cell proliferation;metabolic process;regulation of biological process;response to stimulus;transport	cytoplasm;cytosol;extracellular;membrane;mitochondrion;nucleus;organelle lumen	antioxidant activity;catalytic activity;enzyme regulator activity;protein binding	Pf00043, Pf02798, Pf14497	Glutathione metabolism; Metabolism of xenobiotics by cytochrome P450; Pathways in cancer; Prostate cancer; Drug metabolism - cytochrome P450; Chemical carcinogenesis; Platinum drug resistance	Glutathione conjugation; Neutrophil degranulation; Detoxification of Reactive Oxygen Species	NRF2 pathway; Photodynamic therapy-induced NFE2L2 (NRF2) survival signaling; Exercise-induced Circadian Regulation; Arachidonate Epoxygenase / Epoxide Hydrolase; Metapathway biotransformation	0.01	2.94e-16	-6.64386
Q8N3J5	PPM1K	Protein phosphatase 1K, mitochondrial OS=Homo sapiens GN=PPM1K PE=1 SV=1	metabolic process	mitochondrion;organelle lumen	catalytic activity;metal ion binding;protein binding	Pf00481, Pf13672		Branched-chain amino acid catabolism		0.01	2.94e-16	-6.64386
Q9BYT9	ANO3	Anoctamin-3 OS=Homo sapiens GN=ANO3 PE=1 SV=2	cell organization and biogenesis;response to stimulus;transport	membrane	protein binding;transporter activity	Pf04547		Stimuli-sensing channels		0.01	2.94e-16	-6.64386
Q96DA0	ZG16B	Zymogen granule protein 16 homolog B OS=Homo sapiens GN=ZG16B PE=1 SV=3		extracellular						0.01	2.94e-16	-6.64386
Q92797	SYMPK	Symplekin OS=Homo sapiens GN=SYMPK PE=1 SV=2	metabolic process;regulation of biological process;transport	cytoplasm;cytoskeleton;cytosol;membrane;nucleus	protein binding	Pf11935, Pf12295	Tight junction; mRNA surveillance pathway	mRNA 3'-end processing; Transport of Mature mRNA Derived from an Intronless Transcript; mRNA Splicing - Major Pathway; Cleavage of Growing Transcript in the Termination Region ; Processing of Intronless Pre-mRNAs		0.01	2.94e-16	-6.64386
Q6IQ19	CCSAP	Centriole, cilia and spindle-associated protein OS=Homo sapiens GN=CCSAP PE=1 SV=2	cell division;development;regulation of biological process	cytoplasm;cytoskeleton	protein binding					0.01	2.94e-16	-6.64386
Q96DD7	SHISA4	Protein shisa-4 OS=Homo sapiens GN=SHISA4 PE=2 SV=3		membrane		Pf13908				0.01	2.94e-16	-6.64386
Q96C57	C12orf43	Uncharacterized protein C12orf43 OS=Homo sapiens GN=C12orf43 PE=1 SV=2			protein binding					0.01	2.94e-16	-6.64386
Q70CQ4	USP31	Ubiquitin carboxyl-terminal hydrolase 31 OS=Homo sapiens GN=USP31 PE=2 SV=2	metabolic process	nucleus	catalytic activity	Pf00443, Pf13423				0.01	2.94e-16	-6.64386
P27797	CALR	Calreticulin OS=Homo sapiens GN=CALR PE=1 SV=1	cell differentiation;cell organization and biogenesis;cellular homeostasis;metabolic process;regulation of biological process;response to stimulus;transport	cell surface;cytoplasm;cytosol;endoplasmic reticulum;extracellular;Golgi;membrane;nucleus;organelle lumen	DNA binding;metal ion binding;protein binding;RNA binding	Pf00262	Chagas disease (American trypanosomiasis); Protein processing in endoplasmic reticulum; HTLV-I infection; Phagosome; Antigen processing and presentation	Scavenging by Class F Receptors; Assembly of Viral Components at the Budding Site; ATF6 (ATF6-alpha) activates chaperone genes; Antigen Presentation: Folding, assembly and peptide loading of class I MHC; ER-Phagosome pathway; Calnexin/calreticulin cycle; Scavenging by Class A Receptors	Androgen receptor signaling pathway; Photodynamic therapy-induced unfolded protein response; Calcium Regulation in the Cardiac Cell	0.01	2.94e-16	-6.64386
P35269	GTF2F1	General transcription factor IIF subunit 1 OS=Homo sapiens GN=GTF2F1 PE=1 SV=2	metabolic process;regulation of biological process;response to stimulus	nucleus	catalytic activity;DNA binding;enzyme regulator activity;protein binding;RNA binding	Pf05793	Basal transcription factors	Signaling by FGFR2 IIIa TM; RNA polymerase II transcribes snRNA genes; Abortive elongation of HIV-1 transcript in the absence of Tat; Tat-mediated HIV elongation arrest and recovery; Formation of HIV-1 elongation complex containing HIV-1 Tat; Formation of the HIV-1 Early Elongation Complex; mRNA Splicing - Major Pathway; FGFR2 alternative splicing; mRNA Splicing - Minor Pathway; TP53 Regulates Tr…		0.246	0.00572877	-2.02327
Q96P63	SERPINB12	Serpin B12 OS=Homo sapiens GN=SERPINB12 PE=1 SV=1	cell differentiation;regulation of biological process;transport	cytoplasm;membrane	enzyme regulator activity;protein binding	Pf00079		Neutrophil degranulation		0.246	0.0076258	-2.02327
Q02413	DSG1	Desmoglein-1 OS=Homo sapiens GN=DSG1 PE=1 SV=2	cell death;cell organization and biogenesis;regulation of biological process;response to stimulus;transport	cytoskeleton;cytosol;membrane	metal ion binding;protein binding	Pf00028, Pf01049	Staphylococcus aureus infection	Apoptotic cleavage of cell adhesion proteins; Formation of the cornified envelope; Neutrophil degranulation		0.244	0.0106831	-2.03505
Q7Z478	DHX29	ATP-dependent RNA helicase DHX29 OS=Homo sapiens GN=DHX29 PE=1 SV=2	metabolic process	cytoplasm;mitochondrion	catalytic activity;nucleotide binding;protein binding;RNA binding	Pf00270, Pf00271, Pf04408, Pf07717				0.24	0.0155531	-2.05889
Q8NDA8	HEATR7A; MROH1	Maestro heat-like repeat-containing protein family member 1 OS=Homo sapiens GN=MROH1 PE=2 SV=3			protein binding					0.239	0.00456446	-2.06492
Q13283	G3BP1	Ras GTPase-activating protein-binding protein 1 OS=Homo sapiens GN=G3BP1 PE=1 SV=1	metabolic process;regulation of biological process;response to stimulus;transport	cytoplasm;cytosol;membrane;nucleus	catalytic activity;DNA binding;nucleotide binding;protein binding;RNA binding	Pf00076, Pf02136, Pf13893, Pf14259				0.239	0.00408403	-2.06492
Q13574	DGKZ	Diacylglycerol kinase zeta OS=Homo sapiens GN=DGKZ PE=1 SV=3	cellular component movement;metabolic process;regulation of biological process;response to stimulus	cytoplasm;membrane;nucleus	catalytic activity;metal ion binding;nucleotide binding;protein binding	Pf00023, Pf00130, Pf00609, Pf00781, Pf12796, Pf13637, Pf13857	Phospholipase D signaling pathway; Glycerolipid metabolism; Phosphatidylinositol signaling system; Choline metabolism in cancer; Glycerophospholipid metabolism; Metabolic pathways	Effects of PIP2 hydrolysis; Gastrin-CREB signalling pathway via PKC and MAPK	Myometrial Relaxation and Contraction Pathways; Leptin Insulin Overlap	0.238	0.00849824	-2.07097
O95218	ZRANB2	Zinc finger Ran-binding domain-containing protein 2 OS=Homo sapiens GN=ZRANB2 PE=1 SV=2	metabolic process;regulation of biological process	nucleus	metal ion binding;protein binding;RNA binding	Pf00641				0.237	0.00878603	-2.07704
O75912	DGKI	Diacylglycerol kinase iota OS=Homo sapiens GN=DGKI PE=1 SV=1	metabolic process;regulation of biological process;response to stimulus;transport	cytoplasm;cytosol;membrane;nucleus	catalytic activity;enzyme regulator activity;metal ion binding;nucleotide binding;protein binding	Pf00023, Pf00130, Pf00609, Pf00781, Pf12796, Pf13637, Pf13857	Phospholipase D signaling pathway; Glycerolipid metabolism; Phosphatidylinositol signaling system; Choline metabolism in cancer; Glycerophospholipid metabolism; Metabolic pathways	Effects of PIP2 hydrolysis; Gastrin-CREB signalling pathway via PKC and MAPK		0.232	0.00680866	-2.1078
Q92620	DHX38	Pre-mRNA-splicing factor ATP-dependent RNA helicase PRP16 OS=Homo sapiens GN=DHX38 PE=1 SV=2	metabolic process;transport	cytoplasm;membrane;nucleus;spliceosomal complex	catalytic activity;nucleotide binding;protein binding;RNA binding	Pf00270, Pf00271, Pf04408, Pf07717, Pf13191, Pf13401, Pf15440	Spliceosome	Cleavage of Growing Transcript in the Termination Region ; Transport of Mature mRNA derived from an Intron-Containing Transcript; mRNA 3'-end processing; mRNA Splicing - Major Pathway	mRNA Processing	0.23	0.0490183	-2.12029
O94876	TMCC1	Transmembrane and coiled-coil domains protein 1 OS=Homo sapiens GN=TMCC1 PE=1 SV=3	cell organization and biogenesis	cytosol;endoplasmic reticulum;membrane	protein binding	Pf10267				0.227	0.0156665	-2.13924
Q01813	PFKP	ATP-dependent 6-phosphofructokinase, platelet type OS=Homo sapiens GN=PFKP PE=1 SV=2	metabolic process	cytoplasm;cytosol;membrane;nucleus	catalytic activity;metal ion binding;nucleotide binding;protein binding	Pf00365	Central carbon metabolism in cancer; Carbon metabolism; Galactose metabolism; Thyroid hormone signaling pathway; Fructose and mannose metabolism; Pentose phosphate pathway; AMPK signaling pathway; Glycolysis / Gluconeogenesis; RNA degradation; Biosynthesis of amino acids; Metabolic pathways	Glycolysis	Cori Cycle; Glycolysis and Gluconeogenesis	0.224	0.00639161	-2.15843
Q9Y3Z3	SAMHD1	Deoxynucleoside triphosphate triphosphohydrolase SAMHD1 OS=Homo sapiens GN=SAMHD1 PE=1 SV=2	cell organization and biogenesis;defense response;metabolic process;regulation of biological process;response to stimulus	membrane;nucleus	catalytic activity;metal ion binding;nucleotide binding;protein binding;RNA binding	Pf00536, Pf01966, Pf07647		Nucleobase catabolism; Interferon alpha/beta signaling		0.222	0.00326188	-2.17137
Q9H9H5	MAP6D1	MAP6 domain-containing protein 1 OS=Homo sapiens GN=MAP6D1 PE=1 SV=1	cell organization and biogenesis;metabolic process;regulation of biological process	cytoplasm;cytoskeleton;Golgi	protein binding	Pf05217				0.219	0.00602473	-2.191
P13984	GTF2F2	General transcription factor IIF subunit 2 OS=Homo sapiens GN=GTF2F2 PE=1 SV=2	metabolic process;regulation of biological process;response to stimulus	cytoskeleton;nucleus	catalytic activity;DNA binding;nucleotide binding;protein binding	Pf02270	Basal transcription factors	Signaling by FGFR2 IIIa TM; RNA polymerase II transcribes snRNA genes; Abortive elongation of HIV-1 transcript in the absence of Tat; Tat-mediated HIV elongation arrest and recovery; Formation of HIV-1 elongation complex containing HIV-1 Tat; Formation of the HIV-1 Early Elongation Complex; mRNA Splicing - Major Pathway; FGFR2 alternative splicing; mRNA Splicing - Minor Pathway; TP53 Regulates Tr…	Eukaryotic Transcription Initiation	0.219	0.00321223	-2.191
Q5TH69	KIAA1244; ARFGEF3	Brefeldin A-inhibited guanine nucleotide-exchange protein 3 OS=Homo sapiens GN=ARFGEF3 PE=1 SV=3	regulation of biological process;transport	cytoplasm;membrane	transporter activity	Pf09324				0.21	0.00291323	-2.25154
Q7Z4K8	TRIM46	Tripartite motif-containing protein 46 OS=Homo sapiens GN=TRIM46 PE=2 SV=2	cell organization and biogenesis;cellular component movement;transport	cytoplasm;cytoskeleton	metal ion binding;protein binding	Pf00041, Pf00097, Pf00643, Pf07888, Pf12128, Pf13445, Pf13923		Interferon gamma signaling		0.21	0.0269245	-2.25154
P14923	JUP	Junction plakoglobin OS=Homo sapiens GN=JUP PE=1 SV=3	cell death;cell organization and biogenesis;cellular component movement;regulation of biological process;response to stimulus;transport	cytoplasm;cytoskeleton;cytosol;extracellular;membrane;nucleus;organelle lumen	protein binding;signal transducer activity;structural molecule activity	Pf00514	Arrhythmogenic right ventricular cardiomyopathy (ARVC); Acute myeloid leukemia; Pathways in cancer; Transcriptional misregulation in cancer	Adherens junctions interactions; Neutrophil degranulation; Formation of the cornified envelope; VEGFR2 mediated vascular permeability	Arrhythmogenic Right Ventricular Cardiomyopathy; Corticotropin-releasing hormone signaling pathway; Ectoderm Differentiation	0.201	0.000951713	-2.31473
P11137	MAP2	Microtubule-associated protein 2 OS=Homo sapiens GN=MAP2 PE=1 SV=4	cell organization and biogenesis;regulation of biological process;response to stimulus	cytoplasm;cytoskeleton;cytosol	protein binding;structural molecule activity	Pf00418, Pf08377			Melatonin metabolism and effects; MAPK Cascade; Sudden Infant Death Syndrome (SIDS) Susceptibility Pathways	0.196	0.00231846	-2.35107
Q01469	FABP5	Fatty acid-binding protein, epidermal OS=Homo sapiens GN=FABP5 PE=1 SV=3	metabolic process;transport	cytoplasm;cytosol;extracellular;membrane;organelle lumen	protein binding;transporter activity	Pf00061	PPAR signaling pathway	Triglyceride catabolism; Signaling by Retinoic Acid; Neutrophil degranulation	PPAR signaling pathway	0.196	0.00142935	-2.35107
Q8IUS5	EPHX4	Epoxide hydrolase 4 OS=Homo sapiens GN=EPHX4 PE=2 SV=2		membrane	catalytic activity	Pf00561, Pf12146, Pf12695, Pf12697				0.187	0.00107707	-2.41889
Q14978	NOLC1	Nucleolar and coiled-body phosphoprotein 1 OS=Homo sapiens GN=NOLC1 PE=1 SV=2	cell organization and biogenesis;metabolic process;regulation of biological process	cytoplasm;nucleus	nucleotide binding;protein binding;RNA binding	Pf05022				0.184	0.00154946	-2.44222
P04264	KRT1	Keratin, type II cytoskeletal 1 OS=Homo sapiens GN=KRT1 PE=1 SV=6	cell death;defense response;metabolic process;regulation of biological process;response to stimulus;transport	cytoskeleton;cytosol;extracellular;membrane;nucleus	catalytic activity;motor activity;protein binding;receptor activity;structural molecule activity	Pf00038, Pf01576, Pf05103, Pf05957, Pf12128, Pf13166, Pf13514		Formation of the cornified envelope; Neutrophil degranulation	Corticotropin-releasing hormone signaling pathway	0.182	0.00131578	-2.45799
Q92974	ARHGEF2	Rho guanine nucleotide exchange factor 2 OS=Homo sapiens GN=ARHGEF2 PE=1 SV=4	cell division;cell organization and biogenesis;defense response;regulation of biological process;response to stimulus;transport	cytoplasm;cytoskeleton;cytosol;Golgi;membrane	metal ion binding;protein binding	Pf00130, Pf00169, Pf00621, Pf07649	Pathogenic Escherichia coli infection	G alpha (12/13) signalling events; NRAGE signals death through JNK; Signalling by NGF; Rho GTPase cycle	Pathogenic Escherichia coli infection	0.182	0.000404255	-2.45799
Q5T749	KPRP	Keratinocyte proline-rich protein OS=Homo sapiens GN=KPRP PE=1 SV=1		cytoplasm	protein binding					0.182	0.000454694	-2.45799
P15924	DSP	Desmoplakin OS=Homo sapiens GN=DSP PE=1 SV=3	cell death;cell differentiation;cell organization and biogenesis;metabolic process;regulation of biological process;response to stimulus;transport	cytoplasm;cytoskeleton;membrane;nucleus	catalytic activity;motor activity;protein binding;RNA binding;structural molecule activity	Pf00038, Pf00681, Pf01540, Pf01576, Pf02463, Pf04111, Pf04156, Pf05483, Pf05557, Pf05622, Pf06008, Pf06160, Pf06637, Pf07888, Pf10174, Pf12072, Pf12128, Pf13166	Arrhythmogenic right ventricular cardiomyopathy (ARVC)	Apoptotic cleavage of cell adhesion proteins; Formation of the cornified envelope; Neutrophil degranulation	Arrhythmogenic Right Ventricular Cardiomyopathy; Lung fibrosis	0.178	0.000788494	-2.49005
Q9UN86	G3BP2	Ras GTPase-activating protein-binding protein 2 OS=Homo sapiens GN=G3BP2 PE=1 SV=2	cell organization and biogenesis;regulation of biological process;response to stimulus;transport	cytoplasm;cytosol	protein binding;RNA binding;structural molecule activity	Pf00076, Pf02136, Pf14259				0.175	0.000427696	-2.51457
O75146	HIP1R	Huntingtin-interacting protein 1-related protein OS=Homo sapiens GN=HIP1R PE=1 SV=2	cell death;cell organization and biogenesis;metabolic process;regulation of biological process;transport	cytoplasm;cytoskeleton;cytosol;membrane;mitochondrion	catalytic activity;motor activity;protein binding	Pf01417, Pf01576, Pf01608, Pf02463, Pf04111, Pf05701, Pf07651, Pf09731, Pf12128		Golgi Associated Vesicle Biogenesis; Clathrin-mediated endocytosis		0.173	0.000563687	-2.53116
P46736	BRCC3	Lys-63-specific deubiquitinase BRCC36 OS=Homo sapiens GN=BRCC3 PE=1 SV=2	cell division;cell organization and biogenesis;metabolic process;regulation of biological process;response to stimulus	cytoplasm;cytoskeleton;cytosol;nucleus	catalytic activity;enzyme regulator activity;metal ion binding;protein binding	Pf01398	NOD-like receptor signaling pathway; Homologous recombination	G2/M DNA damage checkpoint; Recruitment and ATM-mediated phosphorylation of repair and signaling proteins at DNA double strand breaks; Processing of DNA double-strand break ends; Nonhomologous End-Joining (NHEJ); Metalloprotease DUBs		0.171	0.000390736	-2.54793
P06702	S100A9	Protein S100-A9 OS=Homo sapiens GN=S100A9 PE=1 SV=1	cell communication;cell death;cellular component movement;defense response;metabolic process;regulation of biological process;response to stimulus;transport	cytoplasm;cytoskeleton;cytosol;extracellular;membrane;nucleus;organelle lumen	antioxidant activity;catalytic activity;metal ion binding;protein binding;signal transducer activity	Pf00036, Pf01023, Pf13499, Pf13833		Neutrophil degranulation; Metal sequestration by antimicrobial proteins; Regulation of TLR by endogenous ligand	IL1 and megakaryocytes in obesity	0.169	0.000335633	-2.5649
Q9BW71	HIRIP3	HIRA-interacting protein 3 OS=Homo sapiens GN=HIRIP3 PE=1 SV=3	cell organization and biogenesis	nucleus	protein binding	Pf09649				0.166	0.00866109	-2.59074
Q13867	BLMH	Bleomycin hydrolase OS=Homo sapiens GN=BLMH PE=1 SV=1	metabolic process;response to stimulus	cytoplasm;cytosol;nucleus	catalytic activity;protein binding	Pf03051		Antigen processing: Ubiquitination & Proteasome degradation		0.162	0.000754322	-2.62593
Q8N568	DCLK2	Serine/threonine-protein kinase DCLK2 OS=Homo sapiens GN=DCLK2 PE=1 SV=4	cell differentiation;cell organization and biogenesis;metabolic process;regulation of biological process;response to stimulus	cytoplasm;cytoskeleton	catalytic activity;nucleotide binding	Pf00069, Pf03607, Pf07714, Pf14531				0.161	0.000543695	-2.63487
P22090	RPS4Y1	40S ribosomal protein S4, Y isoform 1 OS=Homo sapiens GN=RPS4Y1 PE=1 SV=2	cell organization and biogenesis;development;metabolic process;transport	cytosol;membrane;nucleus;ribosome	RNA binding;structural molecule activity	Pf00900, Pf08071	Ribosome	Peptide chain elongation; Eukaryotic Translation Termination; Viral mRNA Translation; Formation of the ternary complex, and subsequently, the 43S complex; L13a-mediated translational silencing of Ceruloplasmin expression; Selenocysteine synthesis; Nonsense Mediated Decay (NMD) independent of the Exon Junction Complex (EJC); Nonsense Mediated Decay (NMD) enhanced by the Exon Junction Complex (EJC)…	Cytoplasmic Ribosomal Proteins	0.157	0.000241823	-2.67116
P53999	SUB1	Activated RNA polymerase II transcriptional coactivator p15 OS=Homo sapiens GN=SUB1 PE=1 SV=3	cell organization and biogenesis;metabolic process;regulation of biological process;response to stimulus	nucleus	catalytic activity;DNA binding;protein binding;RNA binding	Pf02229				0.157	0.000390736	-2.67116
P35527	KRT9	Keratin, type I cytoskeletal 9 OS=Homo sapiens GN=KRT9 PE=1 SV=3	cell death;cell organization and biogenesis	cytosol;membrane;nucleus	structural molecule activity	Pf00038, Pf13166		Formation of the cornified envelope		0.151	0.000274547	-2.72738
Q07666	KHDRBS1	KH domain-containing, RNA-binding, signal transduction-associated protein 1 OS=Homo sapiens GN=KHDRBS1 PE=1 SV=1	cell organization and biogenesis;cell proliferation;metabolic process;regulation of biological process;response to stimulus	cytoplasm;cytosol;membrane;nucleus	DNA binding;protein binding;RNA binding	Pf00013, Pf13014		PTK6 Regulates Proteins Involved in RNA Processing	Leptin signaling pathway	0.149	0.000251285	-2.74662
Q7L4I2	RSRC2	Arginine/serine-rich coiled-coil protein 2 OS=Homo sapiens GN=RSRC2 PE=1 SV=1			protein binding;RNA binding	Pf15477				0.148	0.000435914	-2.75633
Q5SNV9	C1orf167	Uncharacterized protein C1orf167 OS=Homo sapiens GN=C1orf167 PE=2 SV=2								0.135	0.00013908	-2.88897
Q8NI60	ADCK3; COQ8A	Atypical kinase COQ8A, mitochondrial OS=Homo sapiens GN=COQ8A PE=1 SV=1	metabolic process	membrane;mitochondrion	catalytic activity;nucleotide binding;protein binding	Pf03109				0.131	1.84e-05	-2.93236
Q9UI10	EIF2B4	Translation initiation factor eIF-2B subunit delta OS=Homo sapiens GN=EIF2B4 PE=1 SV=2	metabolic process;regulation of biological process;response to stimulus	cytoplasm;cytosol	protein binding;RNA binding	Pf01008	RNA transport	Recycling of eIF2:GDP	Translation Factors	0.125	1.97e-05	-3
Q8TD47	RPS4Y2	40S ribosomal protein S4, Y isoform 2 OS=Homo sapiens GN=RPS4Y2 PE=2 SV=3	metabolic process	ribosome	RNA binding;structural molecule activity	Pf00900, Pf08071	Ribosome	Peptide chain elongation; Eukaryotic Translation Termination; Viral mRNA Translation; Formation of the ternary complex, and subsequently, the 43S complex; L13a-mediated translational silencing of Ceruloplasmin expression; Selenocysteine synthesis; Nonsense Mediated Decay (NMD) independent of the Exon Junction Complex (EJC); Nonsense Mediated Decay (NMD) enhanced by the Exon Junction Complex (EJC)…		0.123	3.09e-05	-3.02327
Q9UKE5	TNIK	TRAF2 and NCK-interacting protein kinase OS=Homo sapiens GN=TNIK PE=1 SV=1	cell organization and biogenesis;metabolic process;regulation of biological process;response to stimulus	cytoplasm;cytoskeleton;cytosol;endosome;membrane;nucleus	catalytic activity;nucleotide binding;protein binding;signal transducer activity	Pf00069, Pf00780, Pf07714, Pf14531		Oxidative Stress Induced Senescence		0.114	6.78e-06	-3.13289
Q9Y5Q0	FADS3	Fatty acid desaturase 3 OS=Homo sapiens GN=FADS3 PE=2 SV=1	metabolic process;transport	endoplasmic reticulum;membrane	catalytic activity	Pf00173, Pf00487				0.112	0.000705062	-3.15843
O15075	DCLK1	Serine/threonine-protein kinase DCLK1 OS=Homo sapiens GN=DCLK1 PE=1 SV=2	cell differentiation;cell growth;cell organization and biogenesis;cellular component movement;development;metabolic process;regulation of biological process;response to stimulus;transport		catalytic activity;nucleotide binding;signal transducer activity	Pf00069, Pf03607, Pf07714, Pf14531				0.109	1.3e-05	-3.1976
Q7Z2W4	ZC3HAV1	Zinc finger CCCH-type antiviral protein 1 OS=Homo sapiens GN=ZC3HAV1 PE=1 SV=3	defense response;metabolic process;regulation of biological process;response to stimulus	cytoplasm;cytosol;nucleus	catalytic activity;metal ion binding;nucleotide binding;protein binding;RNA binding	Pf00644		Signaling by BRAF and RAF fusions		0.101	3.25e-05	-3.30757
Q7Z2D5	LPPR4; PLPPR4	Phospholipid phosphatase-related protein type 4 OS=Homo sapiens GN=PLPPR4 PE=1 SV=1	cell organization and biogenesis;metabolic process;regulation of biological process;response to stimulus	membrane	catalytic activity	Pf01569		Lysosphingolipid and LPA receptors		0.09	6.99e-06	-3.47393
Q96GY0	ZC2HC1A	Zinc finger C2HC domain-containing protein 1A OS=Homo sapiens GN=ZC2HC1A PE=1 SV=2			metal ion binding;protein binding	Pf13913				0.089	1.43e-06	-3.49005
Q92504	SLC39A7	Zinc transporter SLC39A7 OS=Homo sapiens GN=SLC39A7 PE=1 SV=2	cellular homeostasis;transport	endoplasmic reticulum;Golgi;membrane	protein binding;transporter activity	Pf02535		Zinc influx into cells by the SLC39 gene family	NRF2 pathway; Zinc homeostasis	0.086	7.98e-07	-3.53952
Q8IWQ3	BRSK2	Serine/threonine-protein kinase BRSK2 OS=Homo sapiens GN=BRSK2 PE=1 SV=3	cell death;cell differentiation;cell division;cell organization and biogenesis;metabolic process;regulation of biological process;response to stimulus;transport	cytoplasm;cytoskeleton;endoplasmic reticulum;nucleus	catalytic activity;enzyme regulator activity;metal ion binding;nucleotide binding;protein binding	Pf00069, Pf01633, Pf07714				0.067	4.68e-08	-3.8997
Q08188	TGM3	Protein-glutamine gamma-glutamyltransferase E OS=Homo sapiens GN=TGM3 PE=1 SV=4	cell differentiation;cell organization and biogenesis;metabolic process	cytoplasm	catalytic activity;metal ion binding	Pf00868, Pf00927, Pf01841				0.057	6.25e-08	-4.13289
O75382	TRIM3	Tripartite motif-containing protein 3 OS=Homo sapiens GN=TRIM3 PE=1 SV=2	metabolic process;transport	cytoplasm;endosome;Golgi	catalytic activity;metal ion binding;protein binding	Pf00097, Pf00435, Pf00630, Pf00643, Pf01436, Pf04156, Pf08450, Pf11740, Pf12128, Pf12861, Pf13445, Pf13514, Pf13639, Pf13920, Pf13923, Pf14634, Pf15227		Interferon gamma signaling		0.05	8.67e-10	-4.32193
O15287	FANCG	Fanconi anemia group G protein OS=Homo sapiens GN=FANCG PE=1 SV=1	cell organization and biogenesis;metabolic process;response to stimulus	cytoplasm;cytosol;membrane;mitochondrion;nucleus	DNA binding;protein binding		Fanconi anemia pathway	Fanconi Anemia Pathway	Retinoblastoma (RB) in Cancer	0.05	1.05e-10	-4.32193
P05089	ARG1	Arginase-1 OS=Homo sapiens GN=ARG1 PE=1 SV=2	cell organization and biogenesis;defense response;metabolic process;regulation of biological process;response to stimulus;transport	cytoplasm;cytosol;extracellular;membrane;nucleus;organelle lumen	catalytic activity;metal ion binding	Pf00491	Arginine biosynthesis; Amoebiasis; Biosynthesis of amino acids; Metabolic pathways; Arginine and proline metabolism	Urea cycle; Neutrophil degranulation	Spinal Cord Injury; Amino Acid metabolism; Urea cycle and metabolism of amino groups	0.049	6.07e-11	-4.35107
P27482	CALML3	Calmodulin-like protein 3 OS=Homo sapiens GN=CALML3 PE=1 SV=2			metal ion binding;protein binding	Pf00036, Pf08726, Pf13202, Pf13405, Pf13499, Pf13833	Dopaminergic synapse; Phototransduction; Vascular smooth muscle contraction; Insulin signaling pathway; Amphetamine addiction; cGMP-PKG signaling pathway; Renin secretion; Neurotrophin signaling pathway; Rap1 signaling pathway; Oxytocin signaling pathway; Olfactory transduction; Circadian entrainment; Long-term potentiation; Glioma; Phosphatidylinositol signaling system; Adrenergic signaling in c…		Alzheimers Disease	0.035	1.05e-10	-4.8365
Q6UWP8	SBSN	Suprabasin OS=Homo sapiens GN=SBSN PE=1 SV=2		extracellular						0.033	1.57e-08	-4.92139
P31151	S100A7	Protein S100-A7 OS=Homo sapiens GN=S100A7 PE=1 SV=4	cell differentiation;defense response;regulation of biological process;response to stimulus;transport	cytoplasm;cytosol;endoplasmic reticulum;extracellular;nucleus;organelle lumen	metal ion binding;protein binding	Pf01023		Neutrophil degranulation; Metal sequestration by antimicrobial proteins		0.03	1.84e-11	-5.05889
Q5T750	C1orf68	Skin-specific protein 32 OS=Homo sapiens GN=XP32 PE=1 SV=1	cell differentiation;metabolic process	cytoplasm;cytoskeleton	structural molecule activity					0.026	6.46e-15	-5.26534

## Sheet: Not making the cutoff
Accession	Gene Symbol	Description	Biological Process	Cellular Component	Molecular Function	Pfam IDs	KEGG Pathways	Reactome Pathways	WikiPathways	Abundance Ratio: (Sample) / (Control)	adj.P.Val	log2fc
P48643	CCT5	T-complex protein 1 subunit epsilon OS=Homo sapiens GN=CCT5 PE=1 SV=1	metabolic process;regulation of biological process;response to stimulus;transport	cytoplasm;cytoskeleton;cytosol	nucleotide binding;protein binding;RNA binding	Pf00118		BBSome-mediated cargo-targeting to cilium; Prefoldin mediated transfer of substrate to CCT/TriC; Cooperation of PDCL (PhLP1) and TRiC/CCT in G-protein beta folding; Association of TriC/CCT with target proteins during biosynthesis; Formation of tubulin folding intermediates by CCT/TriC; Folding of actin by CCT/TriC		3.987	0.114199	1.9953
P30626	SRI	Sorcin OS=Homo sapiens GN=SRI PE=1 SV=1	metabolic process;regulation of biological process;response to stimulus;transport	cytoplasm;cytosol;endoplasmic reticulum;membrane;mitochondrion	catalytic activity;metal ion binding;protein binding	Pf13405, Pf13499, Pf13833		Ion homeostasis; Sodium/Calcium exchangers; Ion transport by P-type ATPases; Reduction of cytosolic Ca++ levels; Stimuli-sensing channels		3.984	0.101145	1.99422
O75083	WDR1	WD repeat-containing protein 1 OS=Homo sapiens GN=WDR1 PE=1 SV=4	cell differentiation;cell organization and biogenesis;cellular component movement;metabolic process;regulation of biological process;transport	cytoplasm;cytoskeleton;cytosol;extracellular	protein binding	Pf00400, Pf04762, Pf08662, Pf14783		Platelet degranulation	Hypertrophy Model	3.972	0.141444	1.98987
Q9ULA0	DNPEP	Aspartyl aminopeptidase OS=Homo sapiens GN=DNPEP PE=1 SV=1	metabolic process	cytoplasm;cytosol;nucleus	catalytic activity;metal ion binding;protein binding	Pf02127, Pf05343				3.952	0.166992	1.98258
P40227	CCT6A	T-complex protein 1 subunit zeta OS=Homo sapiens GN=CCT6A PE=1 SV=3	metabolic process;regulation of biological process	cytoplasm;cytosol;membrane	nucleotide binding;protein binding;RNA binding	Pf00118, Pf05504		Prefoldin mediated transfer of substrate to CCT/TriC; Cooperation of PDCL (PhLP1) and TRiC/CCT in G-protein beta folding; Association of TriC/CCT with target proteins during biosynthesis; Formation of tubulin folding intermediates by CCT/TriC; Folding of actin by CCT/TriC		3.951	0.11635	1.98222
Q96BY7	ATG2B	Autophagy-related protein 2 homolog B OS=Homo sapiens GN=ATG2B PE=1 SV=5	cell organization and biogenesis;metabolic process	membrane		Pf09333, Pf12624				3.945	0.209699	1.98003
Q5EBL2	ZNF628	Zinc finger protein 628 OS=Homo sapiens GN=ZNF628 PE=1 SV=3	metabolic process;regulation of biological process	nucleus	DNA binding;metal ion binding	Pf00096, Pf13465				3.902	0.19281	1.96421
P78371	CCT2	T-complex protein 1 subunit beta OS=Homo sapiens GN=CCT2 PE=1 SV=4	cell organization and biogenesis;metabolic process;regulation of biological process;transport	cytoplasm;cytosol;extracellular;organelle lumen	nucleotide binding;protein binding	Pf00118		BBSome-mediated cargo-targeting to cilium; Prefoldin mediated transfer of substrate to CCT/TriC; Cooperation of PDCL (PhLP1) and TRiC/CCT in G-protein beta folding; Association of TriC/CCT with target proteins during biosynthesis; Neutrophil degranulation; Folding of actin by CCT/TriC; Formation of tubulin folding intermediates by CCT/TriC		3.899	0.13931	1.9631
Q92522	H1FX	Histone H1x OS=Homo sapiens GN=H1FX PE=1 SV=1	cell organization and biogenesis	chromosome;nucleus	DNA binding;protein binding;RNA binding	Pf00538				3.874	0.137406	1.95382
O00148	DDX39A	ATP-dependent RNA helicase DDX39A OS=Homo sapiens GN=DDX39A PE=1 SV=2	metabolic process;regulation of biological process;response to stimulus;transport	cytoplasm;membrane;nucleus;spliceosomal complex	catalytic activity;nucleotide binding;protein binding;RNA binding	Pf00270, Pf00271, Pf14617		Cleavage of Growing Transcript in the Termination Region ; Transport of Mature mRNA derived from an Intron-Containing Transcript; mRNA 3'-end processing		3.862	0.337407	1.94935
Q96B77	TMEM186	Transmembrane protein 186 OS=Homo sapiens GN=TMEM186 PE=2 SV=1		membrane;mitochondrion						3.833	0.185324	1.93847
Q86UN2	RTN4RL1	Reticulon-4 receptor-like 1 OS=Homo sapiens GN=RTN4RL1 PE=1 SV=1	cell organization and biogenesis;metabolic process;regulation of biological process;response to stimulus	cell surface;cytoplasm;extracellular;membrane	enzyme regulator activity;protein binding;receptor activity	Pf12799, Pf13855		Post-translational modification: synthesis of GPI-anchored proteins		3.83	0.295678	1.93734
P16403	HIST1H1C	Histone H1.2 OS=Homo sapiens GN=HIST1H1C PE=1 SV=2	cell organization and biogenesis;metabolic process;regulation of biological process	chromosome;nucleus	DNA binding;protein binding;RNA binding	Pf00538		Formation of Senescence-Associated Heterochromatin Foci (SAHF); Activation of DNA fragmentation factor		3.825	0.12863	1.93546
P62805	HIST1H4A; HIST1H4F; HIST1H4D; HIST1H4J; HIST2H4A; HIST2H4B; HIST1H4H; HIST1H4C; HIST4H4; HIST1H4E; HIST1H4I; HIST1H4B; HIST1H4K; HIST1H4L	Histone H4 OS=Homo sapiens GN=HIST1H4A PE=1 SV=2	cell organization and biogenesis;metabolic process;regulation of biological process;response to stimulus	chromosome;extracellular;membrane;nucleus	DNA binding;protein binding;RNA binding	Pf00125, Pf02969, Pf15630	Viral carcinogenesis; Systemic lupus erythematosus; Alcoholism	SIRT1 negatively regulates rRNA expression; RMTs methylate histone arginines; Nonhomologous End-Joining (NHEJ); Activation of anterior HOX genes in hindbrain development during early embryogenesis; NoRC negatively regulates rRNA expression; Meiotic synapsis; Transcriptional regulation by small RNAs; Meiotic recombination; PRC2 methylates histones and DNA; Recruitment and ATM-mediated phosphorylat…	Gastric Cancer Network 1; Histone Modifications; Type II interferon signaling (IFNG)	3.815	0.129405	1.93168
Q9Y3E7	CHMP3; RNF103-CHMP3	Charged multivesicular body protein 3 OS=Homo sapiens GN=CHMP3 PE=1 SV=3	cell communication;cell death;cell division;cell organization and biogenesis;metabolic process;regulation of biological process;response to stimulus;transport	cytoplasm;cytosol;endosome;membrane	protein binding	Pf03357	Endocytosis	Budding and maturation of HIV virion; Macroautophagy; Endosomal Sorting Complex Required For Transport (ESCRT)		3.739	0.234418	1.90265
O94925	GLS	Glutaminase kidney isoform, mitochondrial OS=Homo sapiens GN=GLS PE=1 SV=1	cell communication;cell organization and biogenesis;metabolic process;regulation of biological process;response to stimulus;transport	cytoplasm;cytosol;mitochondrion;organelle lumen	catalytic activity;protein binding	Pf04960, Pf12796	Arginine biosynthesis; Glutamatergic synapse; Central carbon metabolism in cancer; MicroRNAs in cancer; Proximal tubule bicarbonate reclamation; Alanine, aspartate and glutamate metabolism; GABAergic synapse; Metabolic pathways; D-Glutamine and D-glutamate metabolism	Amino acid synthesis and interconversion (transamination); TP53 Regulates Metabolic Genes; Glutamate Neurotransmitter Release Cycle	Amino Acid metabolism	3.73	0.143317	1.89918
P18669	PGAM1; LOC643576	Phosphoglycerate mutase 1 OS=Homo sapiens GN=PGAM1 PE=1 SV=2	metabolic process;regulation of biological process;transport	cytoplasm;cytosol;extracellular;membrane;organelle lumen	catalytic activity;protein binding	Pf00300	Central carbon metabolism in cancer; Carbon metabolism; Glycine, serine and threonine metabolism; Glucagon signaling pathway; Glycolysis / Gluconeogenesis; Biosynthesis of amino acids; Metabolic pathways	Gluconeogenesis; Glycolysis; Neutrophil degranulation	Cori Cycle; Glycolysis and Gluconeogenesis	3.671	0.15338	1.87617
Q96KR1	ZFR	Zinc finger RNA-binding protein OS=Homo sapiens GN=ZFR PE=1 SV=2	development	chromosome;cytoplasm;nucleus	DNA binding;metal ion binding;protein binding;RNA binding	Pf07528, Pf12171, Pf12874			Exercise-induced Circadian Regulation	3.63	0.163508	1.85997
Q9BXS5	AP1M1	AP-1 complex subunit mu-1 OS=Homo sapiens GN=AP1M1 PE=1 SV=3	cell organization and biogenesis;regulation of biological process;transport	cytosol;Golgi;membrane	protein binding	Pf00928	Lysosome	Neutrophil degranulation; Nef mediated downregulation of MHC class I complex cell surface expression; MHC class II antigen presentation; Golgi Associated Vesicle Biogenesis; Lysosome Vesicle Biogenesis		3.603	0.197494	1.8492
Q9H3U7	SMOC2	SPARC-related modular calcium-binding protein 2 OS=Homo sapiens GN=SMOC2 PE=2 SV=2	cell organization and biogenesis;regulation of biological process;response to stimulus	extracellular	metal ion binding;protein binding	Pf00086, Pf07648, Pf10591			Gastric Cancer Network 1	3.6	0.163508	1.848
P51808	DYNLT3	Dynein light chain Tctex-type 3 OS=Homo sapiens GN=DYNLT3 PE=1 SV=1	cell division;regulation of biological process;transport	chromosome;cytoplasm;cytoskeleton;nucleus	catalytic activity;motor activity;protein binding	Pf03645				3.536	0.281148	1.82212
P04271	S100B	Protein S100-B OS=Homo sapiens GN=S100B PE=1 SV=2	cell differentiation;cell organization and biogenesis;cell proliferation;defense response;regulation of biological process;response to stimulus	cytoplasm;extracellular;nucleus	metal ion binding;protein binding	Pf01023		TRAF6 mediated NF-kB activation; Advanced glycosylation endproduct receptor signaling; TAK1 activates NFkB by phosphorylation and activation of IKKs complex; RIP-mediated NFkB activation via ZBP1; Activated TLR4 signalling; Interleukin-1 family signaling; DEx/H-box helicases activate type I IFN and inflammatory cytokines production ; Nuclear signaling by ERBB4		3.494	0.332388	1.80488
Q9NQR7	CCDC177	Coiled-coil domain-containing protein 177 OS=Homo sapiens GN=CCDC177 PE=2 SV=3				Pf15558				3.494	0.207813	1.80488
Q9HD89	RETN	Resistin OS=Homo sapiens GN=RETN PE=1 SV=1	cell differentiation;regulation of biological process;response to stimulus;transport	extracellular;nucleus;organelle lumen	protein binding	Pf06954		Neutrophil degranulation	Adipogenesis	3.476	0.291012	1.79743
Q99884	SLC6A7	Sodium-dependent proline transporter OS=Homo sapiens GN=SLC6A7 PE=2 SV=2	transport	membrane	transporter activity	Pf00209		Na+/Cl- dependent neurotransmitter transporters; Creatine metabolism	NRF2 pathway	3.468	0.256866	1.7941
Q5SSJ5	HP1BP3	Heterochromatin protein 1-binding protein 3 OS=Homo sapiens GN=HP1BP3 PE=1 SV=1	cell organization and biogenesis;regulation of biological process;response to stimulus	chromosome;nucleus	DNA binding;protein binding	Pf00538				3.466	0.195104	1.79327
Q02252	ALDH6A1	Methylmalonate-semialdehyde dehydrogenase [acylating], mitochondrial OS=Homo sapiens GN=ALDH6A1 PE=1 SV=2	cell differentiation;metabolic process	mitochondrion;organelle lumen	catalytic activity;RNA binding	Pf00171	Propanoate metabolism; Carbon metabolism; beta-Alanine metabolism; Inositol phosphate metabolism; Metabolic pathways; Valine, leucine and isoleucine degradation	Branched-chain amino acid catabolism		3.437	0.178712	1.78115
P07910	HNRNPC	Heterogeneous nuclear ribonucleoproteins C1/C2 OS=Homo sapiens GN=HNRNPC PE=1 SV=4	cell differentiation;cell organization and biogenesis;metabolic process;regulation of biological process	cytoskeleton;cytosol;extracellular;membrane;nucleus;spliceosomal complex	DNA binding;protein binding;RNA binding	Pf00076, Pf13893, Pf14259	Spliceosome	mRNA Splicing - Major Pathway; SUMOylation of RNA binding proteins	mRNA Processing	3.424	0.204213	1.77568
A8MSI8	LYRM9	LYR motif-containing protein 9 OS=Homo sapiens GN=LYRM9 PE=3 SV=2				Pf05347, Pf13232				3.388	0.324029	1.76043
Q16777	HIST2H2AC	Histone H2A type 2-C OS=Homo sapiens GN=HIST2H2AC PE=1 SV=4	regulation of biological process	chromosome;nucleus	DNA binding;protein binding	Pf00125, Pf00808	Systemic lupus erythematosus; Alcoholism	SIRT1 negatively regulates rRNA expression; UCH proteinases; RMTs methylate histone arginines; Activation of anterior HOX genes in hindbrain development during early embryogenesis; NoRC negatively regulates rRNA expression; Meiotic synapsis; Transcriptional regulation by small RNAs; Meiotic recombination; PRC2 methylates histones and DNA; HDACs deacetylate histones; Formation of the beta-catenin:…		3.363	0.216778	1.74975
Q16762	TST	Thiosulfate sulfurtransferase OS=Homo sapiens GN=TST PE=1 SV=4	cell differentiation;metabolic process;transport	membrane;mitochondrion;organelle lumen	catalytic activity;RNA binding	Pf00581	Sulfur relay system; Sulfur metabolism; Metabolic pathways; Cysteine and methionine metabolism	Sulfide oxidation to sulfate		3.361	0.234418	1.74889
Q6SZW1	SARM1	Sterile alpha and TIR motif-containing protein 1 OS=Homo sapiens GN=SARM1 PE=1 SV=1	cell differentiation;defense response;regulation of biological process;response to stimulus	cytoplasm;cytoskeleton;cytosol;mitochondrion	protein binding	Pf00536, Pf07647, Pf13676		Toll Like Receptor 3 (TLR3) Cascade; TRAF6-mediated induction of TAK1 complex within TLR4 complex; Activation of IRF3/IRF7 mediated by TBK1/IKK epsilon; IKK complex recruitment mediated by RIP1; Activated TLR4 signalling	Regulation of toll-like receptor signaling pathway	3.341	0.309484	1.74028
Q13191	CBLB	E3 ubiquitin-protein ligase CBL-B OS=Homo sapiens GN=CBLB PE=1 SV=2	metabolic process;regulation of biological process;response to stimulus;transport	cytoplasm;cytosol;membrane;nucleus	catalytic activity;metal ion binding;protein binding;signal transducer activity	Pf00097, Pf00627, Pf02262, Pf02761, Pf02762, Pf13639, Pf13920, Pf13923, Pf14447, Pf14634, Pf15227	Endocytosis; T cell receptor signaling pathway; Insulin signaling pathway; Ubiquitin mediated proteolysis; Chronic myeloid leukemia; ErbB signaling pathway; Pathways in cancer; Proteoglycans in cancer; Bacterial invasion of epithelial cells; Measles	Antigen activates B Cell Receptor (BCR) leading to generation of second messengers; Antigen processing: Ubiquitination & Proteasome degradation	Angiopoietin Like Protein 8 Regulatory Pathway; EGF/EGFR Signaling Pathway; Insulin Signaling; T-Cell antigen Receptor (TCR) Signaling Pathway	3.327	0.226801	1.73422
O75150	RNF40	E3 ubiquitin-protein ligase BRE1B OS=Homo sapiens GN=RNF40 PE=1 SV=4	cell organization and biogenesis;metabolic process;regulation of biological process;response to stimulus	cytosol;membrane;nucleus	catalytic activity;metal ion binding;protein binding;RNA binding	Pf00097, Pf13639, Pf13920, Pf13923, Pf14634		E3 ubiquitin ligases ubiquitinate target proteins	ATM Signaling Network in Development and Disease	3.317	0.319512	1.72988
Q14697	GANAB	Neutral alpha-glucosidase AB OS=Homo sapiens GN=GANAB PE=1 SV=3	metabolic process	endoplasmic reticulum;Golgi;membrane;organelle lumen	catalytic activity;RNA binding	Pf01055, Pf13802	N-Glycan biosynthesis; Protein processing in endoplasmic reticulum; Metabolic pathways	Calnexin/calreticulin cycle		3.312	0.495783	1.7277
P51659	HSD17B4	Peroxisomal multifunctional enzyme type 2 OS=Homo sapiens GN=HSD17B4 PE=1 SV=3	cell differentiation;metabolic process	membrane;mitochondrion;organelle lumen	catalytic activity;protein binding	Pf00106, Pf01575, Pf02036, Pf08659, Pf13452, Pf13561, Pf14864	Peroxisome; Metabolic pathways; Primary bile acid biosynthesis	Beta-oxidation of pristanoyl-CoA; Synthesis of bile acids and bile salts via 7alpha-hydroxycholesterol; alpha-linolenic acid (ALA) metabolism; Beta-oxidation of very long chain fatty acids	Steroid Biosynthesis	3.286	0.259757	1.71633
P50990	CCT8	T-complex protein 1 subunit theta OS=Homo sapiens GN=CCT8 PE=1 SV=4	cell organization and biogenesis;metabolic process;regulation of biological process;transport	cytoplasm;cytoskeleton;cytosol;extracellular;organelle lumen	catalytic activity;nucleotide binding;protein binding	Pf00118		BBSome-mediated cargo-targeting to cilium; Prefoldin mediated transfer of substrate to CCT/TriC; Cooperation of PDCL (PhLP1) and TRiC/CCT in G-protein beta folding; Association of TriC/CCT with target proteins during biosynthesis; Neutrophil degranulation; Folding of actin by CCT/TriC; Formation of tubulin folding intermediates by CCT/TriC		3.286	0.260832	1.71633
Q9UQM7	CAMK2A	Calcium/calmodulin-dependent protein kinase type II subunit alpha OS=Homo sapiens GN=CAMK2A PE=1 SV=2	cell differentiation;cell organization and biogenesis;metabolic process;regulation of biological process;response to stimulus;transport	cytoplasm;cytosol;membrane;mitochondrion;nucleus	catalytic activity;metal ion binding;nucleotide binding;protein binding	Pf00069, Pf07714, Pf08332, Pf13474, Pf14534	Dopaminergic synapse; HIF-1 signaling pathway; Amphetamine addiction; Neurotrophin signaling pathway; Oxytocin signaling pathway; Olfactory transduction; Circadian entrainment; ErbB signaling pathway; Long-term potentiation; Insulin secretion; Glioma; Adrenergic signaling in cardiomyocytes; Tuberculosis; Glucagon signaling pathway; Melanogenesis; Wnt signaling pathway; Proteoglycans in cancer; Al…	Ion homeostasis; HSF1-dependent transactivation; Interferon gamma signaling; Ca2+ pathway; Phase 0 - rapid depolarisation; Ras activation uopn Ca2+ infux through NMDA receptor; Ion transport by P-type ATPases; Unblocking of NMDA receptor, glutamate binding and activation; Trafficking of AMPA receptors; CREB phosphorylation through the activation of CaMKII; RAF/MAP kinase cascade; Interleukin-20 f…	B Cell Receptor Signaling Pathway; Corticotropin-releasing hormone signaling pathway; Brain-Derived Neurotrophic Factor (BDNF) signaling pathway; Common Pathways Underlying Drug Addiction; Myometrial Relaxation and Contraction Pathways; Melatonin metabolism and effects; Mecp2 and Associated Rett Syndrome; EGF/EGFR Signaling Pathway; Calcium Regulation in the Cardiac Cell; ErbB Signaling Pathway	3.284	0.234418	1.71545
P51991	HNRNPA3	Heterogeneous nuclear ribonucleoprotein A3 OS=Homo sapiens GN=HNRNPA3 PE=1 SV=2	metabolic process;transport	cytoplasm;nucleus;spliceosomal complex	protein binding;RNA binding;transporter activity	Pf00076, Pf13893, Pf14259	Spliceosome	mRNA Splicing - Major Pathway		3.271	0.238278	1.70973
Q13620	CUL4B	Cullin-4B OS=Homo sapiens GN=CUL4B PE=1 SV=4	cell organization and biogenesis;metabolic process;regulation of biological process;response to stimulus	cytosol;nucleus	catalytic activity;DNA binding;protein binding	Pf00888, Pf10557	Ubiquitin mediated proteolysis; Nucleotide excision repair	Formation of Incision Complex in GG-NER; DNA Damage Recognition in GG-NER; Gap-filling DNA repair synthesis and ligation in TC-NER; Recognition of DNA damage by PCNA-containing replication complex; Dual incision in TC-NER; Formation of TC-NER Pre-Incision Complex; Dual Incision in GG-NER; Neddylation	Mesodermal Commitment Pathway	3.256	0.204213	1.7031
P11217	PYGM	Glycogen phosphorylase, muscle form OS=Homo sapiens GN=PYGM PE=1 SV=6	metabolic process	cytoplasm;cytosol	catalytic activity;nucleotide binding;protein binding	Pf00343	Insulin signaling pathway; Glucagon signaling pathway; Starch and sucrose metabolism; Metabolic pathways; Insulin resistance	Glycogen breakdown (glycogenolysis)	Glycogen Metabolism	3.229	0.242819	1.69109
Q2TAY7	SMU1	WD40 repeat-containing protein SMU1 OS=Homo sapiens GN=SMU1 PE=1 SV=2	cell organization and biogenesis;metabolic process;regulation of biological process	cytoplasm;nucleus;spliceosomal complex	protein binding	Pf00400				3.224	0.249157	1.68885
Q71UI9	H2AFV	Histone H2A.V OS=Homo sapiens GN=H2AFV PE=1 SV=3	regulation of biological process	chromosome;nucleus	DNA binding;protein binding	Pf00125	Systemic lupus erythematosus; Alcoholism	SIRT1 negatively regulates rRNA expression; RMTs methylate histone arginines; Activation of anterior HOX genes in hindbrain development during early embryogenesis; NoRC negatively regulates rRNA expression; Meiotic synapsis; Transcriptional regulation by small RNAs; Meiotic recombination; PRC2 methylates histones and DNA; Formation of the beta-catenin:TCF transactivating complex; DNA methylation;…		3.215	0.253757	1.68482
P08621	SNRNP70	U1 small nuclear ribonucleoprotein 70 kDa OS=Homo sapiens GN=SNRNP70 PE=1 SV=2	metabolic process;regulation of biological process;response to stimulus	cytoplasm;nucleus;spliceosomal complex	protein binding;RNA binding	Pf00076, Pf12220, Pf13893, Pf14259	Spliceosome	mRNA Splicing - Major Pathway	mRNA Processing	3.212	0.254159	1.68347
P62304	SNRPE	Small nuclear ribonucleoprotein E OS=Homo sapiens GN=SNRPE PE=1 SV=1	cell organization and biogenesis;metabolic process;transport	cytoplasm;cytosol;nucleus;spliceosomal complex	protein binding;RNA binding	Pf01423	Spliceosome	SLBP independent Processing of Histone Pre-mRNAs; SLBP Dependent Processing of Replication-Dependent Histone Pre-mRNAs; mRNA Splicing - Major Pathway; mRNA Splicing - Minor Pathway; snRNP Assembly; Cleavage of Growing Transcript in the Termination Region	mRNA Processing	3.207	0.25549	1.68122
E9PAV3	NACA	Nascent polypeptide-associated complex subunit alpha, muscle-specific form OS=Homo sapiens GN=NACA PE=1 SV=1	metabolic process;regulation of biological process	cytoplasm;nucleus	DNA binding	Pf01849				3.193	0.259058	1.67491
Q709C8	VPS13C	Vacuolar protein sorting-associated protein 13C OS=Homo sapiens GN=VPS13C PE=1 SV=1	cell organization and biogenesis;transport	cytoplasm;cytosol;membrane;mitochondrion		Pf06650, Pf12624				3.19	0.260832	1.67356
O15069	NACAD	NAC-alpha domain-containing protein 1 OS=Homo sapiens GN=NACAD PE=1 SV=3	transport	cytoplasm;nucleus		Pf01849				3.188	0.295678	1.67265
P20337	RAB3B	Ras-related protein Rab-3B OS=Homo sapiens GN=RAB3B PE=1 SV=2	cell organization and biogenesis;metabolic process;regulation of biological process;response to stimulus;transport	cytoplasm;cytosol;membrane	catalytic activity;nucleotide binding;protein binding	Pf00025, Pf00071, Pf08477	Tight junction	RAB geranylgeranylation		3.18	0.495783	1.66903
Q96S97	MYADM	Myeloid-associated differentiation marker OS=Homo sapiens GN=MYADM PE=1 SV=2	cell organization and biogenesis;regulation of biological process	cytoskeleton;membrane		Pf01284				3.157	0.327293	1.65855
Q9UI32	GLS2	Glutaminase liver isoform, mitochondrial OS=Homo sapiens GN=GLS2 PE=1 SV=2	metabolic process;regulation of biological process;transport	mitochondrion;organelle lumen	catalytic activity;protein binding	Pf00023, Pf04960, Pf12796, Pf13606, Pf13637, Pf13857	Arginine biosynthesis; Glutamatergic synapse; Central carbon metabolism in cancer; MicroRNAs in cancer; Proximal tubule bicarbonate reclamation; Alanine, aspartate and glutamate metabolism; GABAergic synapse; Metabolic pathways; D-Glutamine and D-glutamate metabolism	Amino acid synthesis and interconversion (transamination); TP53 Regulates Metabolic Genes; Glutamate Neurotransmitter Release Cycle		3.142	0.286055	1.65168
P62314	SNRPD1	Small nuclear ribonucleoprotein Sm D1 OS=Homo sapiens GN=SNRPD1 PE=1 SV=1	cell organization and biogenesis;metabolic process;transport	cytoplasm;cytosol;nucleus;spliceosomal complex	protein binding;RNA binding	Pf01423	Spliceosome; Systemic lupus erythematosus	snRNP Assembly; mRNA Splicing - Major Pathway; mRNA Splicing - Minor Pathway	mRNA Processing	3.122	0.281357	1.64247
P21333	FLNA	Filamin-A OS=Homo sapiens GN=FLNA PE=1 SV=4	cell organization and biogenesis;cellular component movement;metabolic process;regulation of biological process;response to stimulus;transport	cytoplasm;cytoskeleton;cytosol;extracellular;membrane;nucleus	protein binding;RNA binding;signal transducer activity	Pf00307, Pf00630	MAPK signaling pathway; Focal adhesion; Proteoglycans in cancer; Salmonella infection	Platelet degranulation ; RHO GTPases activate PAKs; Cell-extracellular matrix interactions; GP1b-IX-V activation signalling	Androgen receptor signaling pathway; Prolactin Signaling Pathway; Focal Adhesion; Hypothesized Pathways in Pathogenesis of Cardiovascular Disease; MAPK Signaling Pathway; IL-4 Signaling Pathway	3.114	0.570831	1.63877
Q99726	SLC30A3	Zinc transporter 3 OS=Homo sapiens GN=SLC30A3 PE=1 SV=2	regulation of biological process;response to stimulus;transport	cytoplasm;endosome;membrane;vacuole	protein binding;transporter activity	Pf01545		Zinc efflux and compartmentalization by the SLC30 family	Zinc homeostasis	3.101	0.291289	1.63273
P07305	H1F0	Histone H1.0 OS=Homo sapiens GN=H1F0 PE=1 SV=3	cell organization and biogenesis;metabolic process	chromosome;cytoskeleton;Golgi;nucleus	DNA binding;protein binding;RNA binding	Pf00538		Formation of Senescence-Associated Heterochromatin Foci (SAHF); Activation of DNA fragmentation factor		3.097	0.286055	1.63087
P14678	SNRPB	Small nuclear ribonucleoprotein-associated proteins B and B' OS=Homo sapiens GN=SNRPB PE=1 SV=2	cell organization and biogenesis;metabolic process;transport	cytoplasm;cytosol;nucleus;spliceosomal complex	protein binding;RNA binding	Pf01423	Spliceosome; Systemic lupus erythematosus	SLBP independent Processing of Histone Pre-mRNAs; SLBP Dependent Processing of Replication-Dependent Histone Pre-mRNAs; mRNA Splicing - Major Pathway; mRNA Splicing - Minor Pathway; snRNP Assembly; Cleavage of Growing Transcript in the Termination Region	mRNA Processing	3.087	0.291876	1.62621
P37235	HPCAL1	Hippocalcin-like protein 1 OS=Homo sapiens GN=HPCAL1 PE=1 SV=3		membrane	metal ion binding;protein binding	Pf00036, Pf13202, Pf13405, Pf13499, Pf13833				3.054	0.335247	1.6107
Q9H9S4	CAB39L	Calcium-binding protein 39-like OS=Homo sapiens GN=CAB39L PE=1 SV=3	regulation of biological process	cytosol	protein binding	Pf08569	AMPK signaling pathway; mTOR signaling pathway	Energy dependent regulation of mTOR by LKB1-AMPK	Focal Adhesion-PI3K-Akt-mTOR-signaling pathway	3.049	0.335247	1.60834
P49588	AARS	Alanine--tRNA ligase, cytoplasmic OS=Homo sapiens GN=AARS PE=1 SV=2	metabolic process;regulation of biological process	cytoplasm;cytosol;membrane;mitochondrion	catalytic activity;metal ion binding;nucleotide binding;RNA binding	Pf01411, Pf02272, Pf07973	Aminoacyl-tRNA biosynthesis	Cytosolic tRNA aminoacylation		3.04	0.327993	1.60407
P62316	SNRPD2	Small nuclear ribonucleoprotein Sm D2 OS=Homo sapiens GN=SNRPD2 PE=1 SV=1	cell organization and biogenesis;metabolic process;transport	cytoplasm;cytosol;nucleus;spliceosomal complex	protein binding;RNA binding	Pf01423	Spliceosome	snRNP Assembly; mRNA Splicing - Major Pathway; mRNA Splicing - Minor Pathway	mRNA Processing	3.028	0.312635	1.59837
Q96AE4	FUBP1	Far upstream element-binding protein 1 OS=Homo sapiens GN=FUBP1 PE=1 SV=3	metabolic process;regulation of biological process	nucleus	DNA binding;protein binding;RNA binding	Pf00013, Pf07650, Pf13014				3.012	0.319512	1.59072
Q13557	CAMK2D	Calcium/calmodulin-dependent protein kinase type II subunit delta OS=Homo sapiens GN=CAMK2D PE=1 SV=3	cell differentiation;cell organization and biogenesis;cellular component movement;cellular homeostasis;metabolic process;regulation of biological process;response to stimulus	cytoplasm;cytosol;endoplasmic reticulum;membrane;nucleus	catalytic activity;nucleotide binding;protein binding	Pf00069, Pf07714, Pf08332, Pf12680, Pf13474, Pf14534	Dopaminergic synapse; HIF-1 signaling pathway; Amphetamine addiction; Neurotrophin signaling pathway; Oxytocin signaling pathway; Olfactory transduction; Circadian entrainment; ErbB signaling pathway; Long-term potentiation; Insulin secretion; Glioma; Adrenergic signaling in cardiomyocytes; Tuberculosis; Glucagon signaling pathway; Melanogenesis; Wnt signaling pathway; Proteoglycans in cancer; Al…	Ion homeostasis; HSF1-dependent transactivation; Interferon gamma signaling; Phase 0 - rapid depolarisation; Ras activation uopn Ca2+ infux through NMDA receptor; Ion transport by P-type ATPases; Unblocking of NMDA receptor, glutamate binding and activation; Trafficking of AMPA receptors; CREB phosphorylation through the activation of CaMKII; RAF/MAP kinase cascade; Interleukin-20 family signaling	Physiological and Pathological Hypertrophy of the Heart; MicroRNAs in cardiomyocyte hypertrophy; SRF and miRs in Smooth Muscle Differentiation and Proliferation; Cardiac Hypertrophic Response; Myometrial Relaxation and Contraction Pathways; Calcium Regulation in the Cardiac Cell	2.984	0.344889	1.57725
O60890	OPHN1	Oligophrenin-1 OS=Homo sapiens GN=OPHN1 PE=1 SV=1	cell differentiation;cell organization and biogenesis;cellular component movement;regulation of biological process;response to stimulus;transport	cytoplasm;cytoskeleton;cytosol	enzyme regulator activity;protein binding	Pf00169, Pf00620		Rho GTPase cycle		2.977	0.618765	1.57386
Q9HC62	SENP2	Sentrin-specific protease 2 OS=Homo sapiens GN=SENP2 PE=1 SV=3	cell differentiation;metabolic process;regulation of biological process;response to stimulus;transport	cytoplasm;cytosol;membrane;nucleus	catalytic activity;protein binding	Pf02902	Wnt signaling pathway; RNA transport	SUMO is proteolytically processed		2.967	0.441945	1.569
Q5JSH3	WDR44	WD repeat-containing protein 44 OS=Homo sapiens GN=WDR44 PE=1 SV=1		cytoplasm;cytosol;endosome;Golgi;membrane	protein binding	Pf00400			Ectoderm Differentiation	2.951	0.327993	1.5612
P22681	CBL	E3 ubiquitin-protein ligase CBL OS=Homo sapiens GN=CBL PE=1 SV=2	cell death;cell organization and biogenesis;metabolic process;regulation of biological process;response to stimulus;transport	cytoplasm;cytosol;membrane;nucleus;vacuole	catalytic activity;metal ion binding;protein binding;signal transducer activity	Pf00097, Pf00627, Pf02262, Pf02761, Pf02762, Pf13639, Pf13920, Pf13923, Pf14447, Pf14634, Pf15227	Endocytosis; T cell receptor signaling pathway; Insulin signaling pathway; Ubiquitin mediated proteolysis; Chronic myeloid leukemia; ErbB signaling pathway; Pathways in cancer; Proteoglycans in cancer; Bacterial invasion of epithelial cells	Spry regulation of FGF signaling; Cargo recognition for clathrin-mediated endocytosis; TGF-beta receptor signaling activates SMADs; Constitutive Signaling by EGFRvIII; PTK6 Regulates RTKs and Their Effectors AKT1 and DOK1; EGFR downregulation; Negative regulation of MET activity; Constitutive Signaling by Ligand-Responsive EGFR Cancer Variants; Regulation of signaling by CBL; Regulation of KIT si…	RANKL/RANK (Receptor activator of NFKB (ligand)) Signaling Pathway; Prolactin Signaling Pathway; Signaling Pathways in Glioblastoma; B Cell Receptor Signaling Pathway; IL-3 Signaling Pathway; Kit receptor signaling pathway; Association Between Physico-Chemical Features and Toxicity Associated Pathways; T-Cell antigen Receptor (TCR) pathway during Staphylococcus aureus infection; VEGFA-VEGFR2 Sign…	2.948	0.335247	1.55974
Q9H444	CHMP4B	Charged multivesicular body protein 4b OS=Homo sapiens GN=CHMP4B PE=1 SV=1	cell communication;cell organization and biogenesis;metabolic process;regulation of biological process;response to stimulus;transport	cytoplasm;cytosol;endosome;membrane;nucleus	protein binding	Pf03357	Endocytosis	Budding and maturation of HIV virion; Macroautophagy; Endosomal Sorting Complex Required For Transport (ESCRT)		2.937	0.335247	1.55434
Q9Y3D6	FIS1	Mitochondrial fission 1 protein OS=Homo sapiens GN=FIS1 PE=1 SV=2	cell death;cell organization and biogenesis;cellular homeostasis;metabolic process;regulation of biological process;response to stimulus;transport	endoplasmic reticulum;membrane;mitochondrion	protein binding	Pf14852, Pf14853				2.934	0.458604	1.55287
P61163	ACTR1A	Alpha-centractin OS=Homo sapiens GN=ACTR1A PE=1 SV=1	regulation of biological process;transport	cytoplasm;cytoskeleton;cytosol	nucleotide binding;protein binding	Pf00022		COPI-independent Golgi-to-ER retrograde traffic; Regulation of PLK1 Activity at G2/M Transition; AURKA Activation by TPX2; Anchoring of the basal body to the plasma membrane; Recruitment of NuMA to mitotic centrosomes; Recruitment of mitotic centrosome proteins and complexes; Loss of Nlp from mitotic centrosomes; COPI-mediated anterograde transport; MHC class II antigen presentation; HSP90 chaper…		2.926	0.342293	1.54893
O94811	TPPP	Tubulin polymerization-promoting protein OS=Homo sapiens GN=TPPP PE=1 SV=1	cell organization and biogenesis;regulation of biological process	cytoplasm;cytoskeleton;cytosol;mitochondrion;nucleus	protein binding	Pf05517			Regulation of Microtubule Cytoskeleton; Glial Cell Differentiation; Sudden Infant Death Syndrome (SIDS) Susceptibility Pathways	2.913	0.347067	1.54251
P29401	TKT	Transketolase OS=Homo sapiens GN=TKT PE=1 SV=3	metabolic process;regulation of biological process	cytosol	catalytic activity;metal ion binding;protein binding	Pf00456, Pf00676, Pf02775, Pf02779, Pf02780, Pf09364	Carbon metabolism; Pentose phosphate pathway; Biosynthesis of amino acids; Metabolic pathways	Insulin effects increased synthesis of Xylulose-5-Phosphate; Pentose phosphate pathway (hexose monophosphate shunt)	Pentose Phosphate Pathway	2.913	0.582104	1.54251
P62308	SNRPG	Small nuclear ribonucleoprotein G OS=Homo sapiens GN=SNRPG PE=1 SV=1	cell organization and biogenesis;metabolic process;transport	cytoplasm;cytosol;nucleus;spliceosomal complex	protein binding;RNA binding;structural molecule activity	Pf01423, Pf03122	Spliceosome	SLBP independent Processing of Histone Pre-mRNAs; SLBP Dependent Processing of Replication-Dependent Histone Pre-mRNAs; mRNA Splicing - Major Pathway; mRNA Splicing - Minor Pathway; snRNP Assembly; Cleavage of Growing Transcript in the Termination Region	mRNA Processing	2.885	0.359054	1.52857
P53396	ACLY	ATP-citrate synthase OS=Homo sapiens GN=ACLY PE=1 SV=3	metabolic process;regulation of biological process;transport	cytoplasm;cytosol;extracellular;membrane;organelle lumen	catalytic activity;metal ion binding;nucleotide binding;protein binding	Pf00285, Pf00549, Pf02629, Pf08442	Citrate cycle (TCA cycle); Metabolic pathways	ChREBP activates metabolic gene expression; Fatty acyl-CoA biosynthesis; Neutrophil degranulation	Sterol Regulatory Element-Binding Proteins (SREBP) signalling; TCA Cycle and Deficiency of Pyruvate Dehydrogenase complex (PDHc); Fatty Acid Biosynthesis; Amino Acid metabolism	2.879	0.632336	1.52557
O60879	DIAPH2	Protein diaphanous homolog 2 OS=Homo sapiens GN=DIAPH2 PE=1 SV=1	cell differentiation;cell organization and biogenesis;development	cytoplasm;cytosol;endoplasmic reticulum;endosome	protein binding	Pf02181, Pf06367, Pf06371	Regulation of actin cytoskeleton			2.878	0.551586	1.52507
O75367	H2AFY	Core histone macro-H2A.1 OS=Homo sapiens GN=H2AFY PE=1 SV=4	cell organization and biogenesis;regulation of biological process	chromosome;nucleus	DNA binding;enzyme regulator activity;protein binding	Pf00125, Pf01661	Systemic lupus erythematosus; Alcoholism		H19 action Rb-E2F1 signaling and CDK-beta-catenin activity	2.872	0.375221	1.52206
Q9NXE4	SMPD4	Sphingomyelin phosphodiesterase 4 OS=Homo sapiens GN=SMPD4 PE=1 SV=2	metabolic process;response to stimulus	endoplasmic reticulum;Golgi;membrane	catalytic activity;metal ion binding	Pf14724	Sphingolipid metabolism; Metabolic pathways	Glycosphingolipid metabolism		2.869	0.566923	1.52055
Q9NS69	TOMM22	Mitochondrial import receptor subunit TOM22 homolog OS=Homo sapiens GN=TOMM22 PE=1 SV=3	cell communication;cell organization and biogenesis;metabolic process;response to stimulus;transport	membrane;mitochondrion	protein binding;transporter activity			Mitochondrial protein import; Metabolism of proteins; Pink/Parkin Mediated Mitophagy		2.868	0.399004	1.52005
Q16527	CSRP2	Cysteine and glycine-rich protein 2 OS=Homo sapiens GN=CSRP2 PE=1 SV=3	cell differentiation;development	nucleus	metal ion binding;protein binding	Pf00412			Mesodermal Commitment Pathway; H19 action Rb-E2F1 signaling and CDK-beta-catenin activity	2.864	0.416069	1.51803
O60238	BNIP3L	BCL2/adenovirus E1B 19 kDa protein-interacting protein 3-like OS=Homo sapiens GN=BNIP3L PE=1 SV=1	cell death;cell organization and biogenesis;defense response;metabolic process;regulation of biological process;response to stimulus	cytosol;endoplasmic reticulum;membrane;mitochondrion;nucleus	protein binding	Pf06553		TP53 Regulates Transcription of Genes Involved in Cytochrome C Release	Apoptosis; Photodynamic therapy-induced HIF-1 survival signaling	2.855	0.365228	1.51349
P62318	SNRPD3	Small nuclear ribonucleoprotein Sm D3 OS=Homo sapiens GN=SNRPD3 PE=1 SV=1	cell organization and biogenesis;metabolic process;transport	cytoplasm;cytosol;nucleus;spliceosomal complex	protein binding;RNA binding	Pf01423	Spliceosome; Systemic lupus erythematosus	SLBP independent Processing of Histone Pre-mRNAs; SLBP Dependent Processing of Replication-Dependent Histone Pre-mRNAs; mRNA Splicing - Major Pathway; mRNA Splicing - Minor Pathway; snRNP Assembly; Cleavage of Growing Transcript in the Termination Region	mRNA Processing	2.853	0.373372	1.51248
Q13554	CAMK2B	Calcium/calmodulin-dependent protein kinase type II subunit beta OS=Homo sapiens GN=CAMK2B PE=1 SV=3	cell differentiation;development;metabolic process;regulation of biological process;response to stimulus	cytoplasm;cytoskeleton;cytosol;endoplasmic reticulum;membrane	catalytic activity;nucleotide binding;protein binding	Pf00069, Pf07714, Pf08332, Pf12680, Pf13474, Pf14534	Dopaminergic synapse; HIF-1 signaling pathway; Amphetamine addiction; Neurotrophin signaling pathway; Oxytocin signaling pathway; Olfactory transduction; Circadian entrainment; ErbB signaling pathway; Long-term potentiation; Insulin secretion; Glioma; Adrenergic signaling in cardiomyocytes; Tuberculosis; Glucagon signaling pathway; Melanogenesis; Wnt signaling pathway; Proteoglycans in cancer; Al…	Ion homeostasis; HSF1-dependent transactivation; Interferon gamma signaling; Phase 0 - rapid depolarisation; Ras activation uopn Ca2+ infux through NMDA receptor; Ion transport by P-type ATPases; Unblocking of NMDA receptor, glutamate binding and activation; Trafficking of AMPA receptors; CREB phosphorylation through the activation of CaMKII; RAF/MAP kinase cascade; Interleukin-20 family signaling	Primary Focal Segmental Glomerulosclerosis FSGS; Myometrial Relaxation and Contraction Pathways; Serotonin and anxiety; Calcium Regulation in the Cardiac Cell	2.845	0.36782	1.50843
Q71F23	MLF1IP; CENPU	Centromere protein U OS=Homo sapiens GN=CENPU PE=1 SV=1	cell organization and biogenesis;metabolic process;regulation of biological process	chromosome;cytoplasm;cytosol;nucleus	protein binding	Pf13097		Amplification of signal from unattached kinetochores via a MAD2 inhibitory signal; Separation of Sister Chromatids; Resolution of Sister Chromatid Cohesion; RHO GTPases Activate Formins; Deposition of new CENPA-containing nucleosomes at the centromere		2.835	0.367606	1.50335
P62917	RPL8	60S ribosomal protein L8 OS=Homo sapiens GN=RPL8 PE=1 SV=2	cell organization and biogenesis;metabolic process;response to stimulus;transport	cytoplasm;cytosol;membrane;ribosome	RNA binding;structural molecule activity	Pf00181, Pf03947	Ribosome	Peptide chain elongation; Eukaryotic Translation Termination; Viral mRNA Translation; L13a-mediated translational silencing of Ceruloplasmin expression; Nonsense Mediated Decay (NMD) independent of the Exon Junction Complex (EJC); Selenocysteine synthesis; Nonsense Mediated Decay (NMD) enhanced by the Exon Junction Complex (EJC); GTP hydrolysis and joining of the 60S ribosomal subunit; Major path…	Cytoplasmic Ribosomal Proteins	2.834	0.339798	1.50284
P63162	SNRPN; SNURF	Small nuclear ribonucleoprotein-associated protein N OS=Homo sapiens GN=SNRPN PE=1 SV=1	metabolic process;response to stimulus	cytoplasm;nucleus;spliceosomal complex	protein binding;RNA binding	Pf01423		mRNA Splicing - Major Pathway	Gastric cancer network 2; mRNA Processing	2.832	0.491204	1.50182
P36404	ARL2	ADP-ribosylation factor-like protein 2 OS=Homo sapiens GN=ARL2 PE=1 SV=4	cell organization and biogenesis;regulation of biological process;response to stimulus	cytoplasm;cytoskeleton;cytosol;Golgi;mitochondrion;nucleus;organelle lumen	catalytic activity;enzyme regulator activity;nucleotide binding;protein binding;signal transducer activity	Pf00025, Pf00071, Pf00503, Pf01926, Pf04670, Pf08477, Pf09439		Post-chaperonin tubulin folding pathway; Regulation of insulin secretion		2.828	0.420229	1.49978
Q93050	ATP6V0A1	V-type proton ATPase 116 kDa subunit a isoform 1 OS=Homo sapiens GN=ATP6V0A1 PE=1 SV=3	cell organization and biogenesis;cellular homeostasis;metabolic process;regulation of biological process;response to stimulus;transport	cytoplasm;cytosol;Golgi;membrane	catalytic activity;protein binding;transporter activity	Pf01496	Lysosome; Tuberculosis; Phagosome; Oxidative phosphorylation; Vibrio cholerae infection; Metabolic pathways; Epithelial cell signaling in Helicobacter pylori infection; Collecting duct acid secretion; Synaptic vesicle cycle; Rheumatoid arthritis	Transferrin endocytosis and recycling; ROS, RNS production in phagocytes; Ion channel transport; Insulin receptor recycling; Neutrophil degranulation		2.809	0.399671	1.49006
Q9ULH0	KIDINS220	Kinase D-interacting substrate of 220 kDa OS=Homo sapiens GN=KIDINS220 PE=1 SV=3	cell organization and biogenesis;regulation of biological process;response to stimulus	cytosol;endosome;membrane	enzyme regulator activity;protein binding	Pf00023, Pf07693, Pf12796, Pf13606, Pf13637, Pf13857	Neurotrophin signaling pathway	ARMS-mediated activation	Brain-Derived Neurotrophic Factor (BDNF) signaling pathway	2.807	0.526473	1.48903
P43307	SSR1	Translocon-associated protein subunit alpha OS=Homo sapiens GN=SSR1 PE=1 SV=3	cell organization and biogenesis;regulation of biological process;transport	endoplasmic reticulum;membrane	protein binding	Pf03896	Protein processing in endoplasmic reticulum	XBP1(S) activates chaperone genes; SRP-dependent cotranslational protein targeting to membrane		2.803	0.390406	1.48697
Q9NTZ6	RBM12	RNA-binding protein 12 OS=Homo sapiens GN=RBM12 PE=1 SV=1		nucleus	protein binding;RNA binding	Pf00076, Pf14259				2.802	0.386877	1.48646
Q92621	NUP205	Nuclear pore complex protein Nup205 OS=Homo sapiens GN=NUP205 PE=1 SV=3	cell organization and biogenesis;metabolic process;regulation of biological process;transport	membrane;nucleus	protein binding;structural molecule activity	Pf11894	RNA transport	Rev-mediated nuclear export of HIV RNA; ISG15 antiviral mechanism; NEP/NS2 Interacts with the Cellular Export Machinery; tRNA processing in the nucleus; Transcriptional regulation by small RNAs; Nuclear Pore Complex (NPC) Disassembly; Regulation of Glucokinase by Glucokinase Regulatory Protein; Vpr-mediated nuclear import of PICs; Regulation of HSF1-mediated heat shock response; snRNP Assembly; S…		2.8	0.394556	1.48543
Q8TEA8	DTD1	D-aminoacyl-tRNA deacylase 1 OS=Homo sapiens GN=DTD1 PE=1 SV=2	metabolic process;regulation of biological process	cytoplasm;cytosol;nucleus	catalytic activity;DNA binding;metal ion binding;RNA binding	Pf02580				2.795	0.415735	1.48285
Q09666	AHNAK	Neuroblast differentiation-associated protein AHNAK OS=Homo sapiens GN=AHNAK PE=1 SV=2	cell organization and biogenesis;regulation of biological process	cytoplasm;cytoskeleton;cytosol;membrane;nucleus	protein binding;RNA binding;structural molecule activity					2.793	0.399671	1.48182
Q8IX12	CCAR1	Cell division cycle and apoptosis regulator protein 1 OS=Homo sapiens GN=CCAR1 PE=1 SV=2	cell death;metabolic process;regulation of biological process	cytoplasm	DNA binding;protein binding;RNA binding	Pf02037, Pf14443, Pf14444		mRNA Splicing - Major Pathway		2.79	0.375221	1.48027
P10606	COX5B	Cytochrome c oxidase subunit 5B, mitochondrial OS=Homo sapiens GN=COX5B PE=1 SV=2	metabolic process;transport	membrane;mitochondrion	catalytic activity;metal ion binding;protein binding;transporter activity	Pf01215	Huntington's disease; Parkinson's disease; Alzheimer's disease; Oxidative phosphorylation; Non-alcoholic fatty liver disease (NAFLD); Metabolic pathways; Cardiac muscle contraction	TP53 Regulates Metabolic Genes; Respiratory electron transport	Electron Transport Chain	2.786	0.663365	1.4782
P46940	IQGAP1	Ras GTPase-activating-like protein IQGAP1 OS=Homo sapiens GN=IQGAP1 PE=1 SV=1	cell growth;regulation of biological process;response to stimulus;transport	cytoplasm;cytoskeleton;cytosol;membrane;nucleus	enzyme regulator activity;metal ion binding;protein binding	Pf00307, Pf00397, Pf00616, Pf03836, Pf11016	Proteoglycans in cancer; Adherens junction; Regulation of actin cytoskeleton	Signaling by BRAF and RAF fusions; MAP2K and MAPK activation; RHO GTPases activate IQGAPs; Glucagon-like Peptide-1 (GLP1) regulates insulin secretion; Signaling by RAS mutants; Signaling by high-kinase activity BRAF mutants; Signaling by moderate kinase activity BRAF mutants; Nephrin family interactions; Paradoxical activation of RAF signaling by kinase inactive BRAF; Neutrophil degranulation; In…	VEGFA-VEGFR2 Signaling Pathway; EGF/EGFR Signaling Pathway; Regulation of Actin Cytoskeleton; G13 Signaling Pathway	2.776	0.406101	1.47301
Q8NCG7	DAGLB	Sn1-specific diacylglycerol lipase beta OS=Homo sapiens GN=DAGLB PE=1 SV=2	cell differentiation;cell proliferation;metabolic process	membrane;nucleus	catalytic activity;metal ion binding	Pf01764	Aldosterone synthesis and secretion; Retrograde endocannabinoid signaling	Arachidonate production from DAG; Gastrin-CREB signalling pathway via PKC and MAPK		2.768	0.676511	1.46884
P10620	MGST1	Microsomal glutathione S-transferase 1 OS=Homo sapiens GN=MGST1 PE=1 SV=1	cell differentiation;cell organization and biogenesis;metabolic process;response to stimulus;transport	endoplasmic reticulum;membrane;mitochondrion;nucleus	antioxidant activity;catalytic activity;protein binding	Pf01124	Glutathione metabolism; Metabolism of xenobiotics by cytochrome P450; Drug metabolism - cytochrome P450; Chemical carcinogenesis; Platinum drug resistance	Glutathione conjugation; Neutrophil degranulation; Aflatoxin activation and detoxification	Aryl Hydrocarbon Receptor Pathway; Oxidative Stress; Metapathway biotransformation	2.766	0.421903	1.4678
O95155	UBE4B	Ubiquitin conjugation factor E4 B OS=Homo sapiens GN=UBE4B PE=1 SV=1	cell organization and biogenesis;metabolic process;regulation of biological process;response to stimulus	cytoplasm;nucleus	catalytic activity;nucleotide binding;protein binding	Pf04564, Pf10408	Ubiquitin mediated proteolysis; Protein processing in endoplasmic reticulum			2.757	0.57708	1.4631
Q969L2	MAL2	Protein MAL2 OS=Homo sapiens GN=MAL2 PE=1 SV=1	cell organization and biogenesis;transport	cytoplasm;membrane	protein binding;structural molecule activity	Pf01284				2.753	0.388343	1.461
P11216	PYGB	Glycogen phosphorylase, brain form OS=Homo sapiens GN=PYGB PE=1 SV=5	metabolic process;transport	cytoplasm;extracellular;membrane;organelle lumen	catalytic activity;protein binding	Pf00343	Insulin signaling pathway; Glucagon signaling pathway; Starch and sucrose metabolism; Metabolic pathways; Insulin resistance	Neutrophil degranulation; Glycogen breakdown (glycogenolysis)	Glycogen Metabolism	2.739	0.421903	1.45365
Q9H6R6	ZDHHC6	Palmitoyltransferase ZDHHC6 OS=Homo sapiens GN=ZDHHC6 PE=1 SV=1	metabolic process	endoplasmic reticulum;membrane	catalytic activity;metal ion binding;protein binding	Pf01529				2.739	0.544262	1.45365
Q14CZ8	HEPACAM	Hepatocyte cell adhesion molecule OS=Homo sapiens GN=HEPACAM PE=1 SV=1	regulation of biological process	cytoplasm;membrane	protein binding	Pf00047, Pf07679, Pf07686, Pf13895, Pf13927				2.717	0.445051	1.44201
Q8NFP9	NBEA	Neurobeachin OS=Homo sapiens GN=NBEA PE=1 SV=3		cytoplasm;cytosol;membrane	protein binding	Pf02138, Pf06469, Pf13385, Pf14844				2.697	0.65702	1.43136
Q13237	PRKG2	cGMP-dependent protein kinase 2 OS=Homo sapiens GN=PRKG2 PE=1 SV=1	cell organization and biogenesis;metabolic process;regulation of biological process;response to stimulus	cytosol;membrane	catalytic activity;nucleotide binding;protein binding	Pf00027, Pf00069, Pf07714, Pf08614, Pf12072, Pf14531	cGMP-PKG signaling pathway; Renin secretion; Olfactory transduction; Circadian entrainment; Gap junction; Long-term depression; Salivary secretion; Regulation of lipolysis in adipocytes; Platelet activation	eNOS activation and regulation; Tetrahydrobiopterin (BH4) synthesis, recycling, salvage and regulation; Ca2+ pathway; cGMP effects		2.693	0.481207	1.42921
O00458	IFRD1	Interferon-related developmental regulator 1 OS=Homo sapiens GN=IFRD1 PE=1 SV=4	cell differentiation;development;regulation of biological process	cytoplasm;nucleus		Pf04836, Pf05004			Hypertrophy Model	2.693	0.478819	1.42921
P26583	HMGB2	High mobility group protein B2 OS=Homo sapiens GN=HMGB2 PE=1 SV=2	cell organization and biogenesis;cellular component movement;defense response;metabolic process;regulation of biological process;response to stimulus	chromosome;cytoplasm;extracellular;nucleus	DNA binding;protein binding;RNA binding	Pf00505, Pf09011		Activation of DNA fragmentation factor	Retinoblastoma (RB) in Cancer; Ectoderm Differentiation	2.689	0.504069	1.42707
Q92947	GCDH	Glutaryl-CoA dehydrogenase, mitochondrial OS=Homo sapiens GN=GCDH PE=1 SV=1	metabolic process	mitochondrion;organelle lumen	catalytic activity;nucleotide binding	Pf00441, Pf02770, Pf02771, Pf08028	Fatty acid degradation; Lysine degradation; Metabolic pathways; Tryptophan metabolism	Lysine catabolism	Fatty Acid Beta Oxidation; Tryptophan metabolism	2.677	0.622727	1.42062
Q15785	TOMM34	Mitochondrial import receptor subunit TOM34 OS=Homo sapiens GN=TOMM34 PE=1 SV=2	transport	cytoplasm;cytosol;membrane;mitochondrion;nucleus	protein binding	Pf00515, Pf07719, Pf12895, Pf13414				2.677	0.716933	1.42062
Q15811	ITSN1	Intersectin-1 OS=Homo sapiens GN=ITSN1 PE=1 SV=3	cell organization and biogenesis;cellular component movement;metabolic process;regulation of biological process;response to stimulus;transport	cytosol;membrane	catalytic activity;enzyme regulator activity;metal ion binding;nucleotide binding;protein binding;structural molecule activity	Pf00018, Pf00168, Pf00169, Pf00621, Pf02050, Pf02463, Pf02841, Pf03938, Pf04111, Pf04502, Pf05557, Pf05667, Pf06818, Pf07653, Pf07946, Pf09726, Pf10174, Pf11559, Pf11600, Pf12128, Pf12718, Pf12763, Pf13868, Pf13904, Pf14523, Pf14604, Pf14915, Pf14943, Pf15346		Cargo recognition for clathrin-mediated endocytosis; G alpha (12/13) signalling events; EPHB-mediated forward signaling; NRAGE signals death through JNK; Rho GTPase cycle; Signalling by NGF		2.676	0.461317	1.42008
Q9ULP9	TBC1D24	TBC1 domain family member 24 OS=Homo sapiens GN=TBC1D24 PE=1 SV=2	cell organization and biogenesis;regulation of biological process	cytoplasm;membrane	enzyme regulator activity;protein binding	Pf00566, Pf07534		TBC/RABGAPs		2.647	0.469841	1.40436
P25490	YY1	Transcriptional repressor protein YY1 OS=Homo sapiens GN=YY1 PE=1 SV=2	cell differentiation;cell organization and biogenesis;metabolic process;regulation of biological process;response to stimulus	cytoplasm;nucleus	DNA binding;metal ion binding;protein binding;RNA binding	Pf00096, Pf13465		TFAP2 (AP-2) family regulates transcription of growth factors and their receptors; UCH proteinases; DNA Damage Recognition in GG-NER; Activation of anterior HOX genes in hindbrain development during early embryogenesis	Sterol Regulatory Element-Binding Proteins (SREBP) signalling	2.643	0.511312	1.40218
Q96KR6	FAM210B	Protein FAM210B, mitochondrial OS=Homo sapiens GN=FAM210B PE=1 SV=2	cell differentiation;regulation of biological process;response to stimulus	membrane;mitochondrion		Pf06916				2.61	0.607088	1.38405
Q5TBA9	FRY	Protein furry homolog OS=Homo sapiens GN=FRY PE=1 SV=1	cell organization and biogenesis;regulation of biological process	cytoplasm;cytoskeleton	enzyme regulator activity	Pf14222, Pf14225, Pf14228				2.606	0.496326	1.38184
P24043	LAMA2	Laminin subunit alpha-2 OS=Homo sapiens GN=LAMA2 PE=1 SV=4	cell differentiation;cell organization and biogenesis;cellular component movement;metabolic process;regulation of biological process;response to stimulus;transport	cytoplasm;cytoskeleton;extracellular;membrane	catalytic activity;motor activity;protein binding;signal transducer activity;structural molecule activity	Pf00015, Pf00052, Pf00053, Pf00054, Pf00055, Pf00261, Pf00769, Pf01442, Pf01540, Pf01576, Pf01920, Pf02210, Pf02463, Pf03357, Pf04740, Pf04912, Pf05478, Pf05483, Pf05557, Pf05622, Pf05667, Pf05701, Pf06008, Pf06009, Pf06160, Pf07926, Pf08317, Pf10174, Pf10368, Pf12128, Pf12718, Pf12889, Pf13166, Pf13385, Pf13514, Pf13863, Pf13949, Pf14265, Pf15450	Amoebiasis; Arrhythmogenic right ventricular cardiomyopathy (ARVC); Dilated cardiomyopathy; Pathways in cancer; Toxoplasmosis; Focal adhesion; Small cell lung cancer; ECM-receptor interaction; Viral myocarditis; PI3K-Akt signaling pathway; Hypertrophic cardiomyopathy (HCM)	ECM proteoglycans; Laminin interactions; MET activates PTK2 signaling; Non-integrin membrane-ECM interactions	Arrhythmogenic Right Ventricular Cardiomyopathy; Alpha 6 Beta 4 signaling pathway; Focal Adhesion; Focal Adhesion-PI3K-Akt-mTOR-signaling pathway	2.582	0.558832	1.36849
O43390	HNRNPR	Heterogeneous nuclear ribonucleoprotein R OS=Homo sapiens GN=HNRNPR PE=1 SV=1	metabolic process;regulation of biological process	cytoplasm;endoplasmic reticulum;nucleus;spliceosomal complex	protein binding;RNA binding	Pf00076, Pf13893, Pf14259		mRNA Splicing - Major Pathway	mRNA Processing	2.581	0.504069	1.36793
Q96N66	MBOAT7	Lysophospholipid acyltransferase 7 OS=Homo sapiens GN=MBOAT7 PE=1 SV=2	metabolic process	membrane	catalytic activity;protein binding	Pf03062	Glycerophospholipid metabolism	Acyl chain remodelling of PI		2.571	0.51079	1.36233
P62306	SNRPF	Small nuclear ribonucleoprotein F OS=Homo sapiens GN=SNRPF PE=1 SV=1	cell organization and biogenesis;metabolic process;transport	cytoplasm;cytosol;nucleus;spliceosomal complex	protein binding;RNA binding	Pf01423	Spliceosome	SLBP independent Processing of Histone Pre-mRNAs; SLBP Dependent Processing of Replication-Dependent Histone Pre-mRNAs; mRNA Splicing - Major Pathway; mRNA Splicing - Minor Pathway; snRNP Assembly; Cleavage of Growing Transcript in the Termination Region	mRNA Processing	2.564	0.511312	1.3584
Q6GYQ0	RALGAPA1	Ral GTPase-activating protein subunit alpha-1 OS=Homo sapiens GN=RALGAPA1 PE=1 SV=1	regulation of biological process	cytoplasm;nucleus	enzyme regulator activity;protein binding	Pf02145			Integrated Breast Cancer Pathway	2.561	0.551586	1.35671
Q15818	NPTX1	Neuronal pentraxin-1 OS=Homo sapiens GN=NPTX1 PE=2 SV=2	cell communication;cell organization and biogenesis;transport		metal ion binding	Pf00354, Pf13385				2.546	0.714481	1.34823
P20290	BTF3	Transcription factor BTF3 OS=Homo sapiens GN=BTF3 PE=1 SV=1	metabolic process;regulation of biological process;transport	cytoplasm;cytosol;nucleus	protein binding;RNA binding	Pf01849				2.538	0.526473	1.34369
P22626	HNRNPA2B1	Heterogeneous nuclear ribonucleoproteins A2/B1 OS=Homo sapiens GN=HNRNPA2B1 PE=1 SV=2	metabolic process;regulation of biological process;response to stimulus;transport	cytoplasm;extracellular;membrane;nucleus;spliceosomal complex	DNA binding;protein binding;RNA binding	Pf00076, Pf13893, Pf14259		Gene and protein expression by JAK-STAT signaling after Interleukin-12 stimulation; Interleukin-12 family signaling; mRNA Splicing - Major Pathway	mRNA Processing	2.534	0.539123	1.34142
P08670	VIM	Vimentin OS=Homo sapiens GN=VIM PE=1 SV=4	cell differentiation;cell organization and biogenesis;cellular component movement;metabolic process;regulation of biological process;response to stimulus	cytoplasm;cytoskeleton;cytosol;membrane	protein binding;RNA binding;structural molecule activity	Pf00038, Pf04111, Pf04156, Pf04732, Pf05622, Pf10186	MicroRNAs in cancer; Epstein-Barr virus infection	Interleukin-4 and 13 signaling; Caspase-mediated cleavage of cytoskeletal proteins; Striated Muscle Contraction	Allograft Rejection; Spinal Cord Injury; Primary Focal Segmental Glomerulosclerosis FSGS; Apoptosis-related network due to altered Notch3 in ovarian cancer; Striated Muscle Contraction; TGF-B Signaling in Thyroid Cells for Epithelial-Mesenchymal Transition; T-Cell antigen Receptor (TCR) Signaling Pathway	2.533	0.526473	1.34085
P31946	YWHAB	14-3-3 protein beta/alpha OS=Homo sapiens GN=YWHAB PE=1 SV=3	cell organization and biogenesis;metabolic process;regulation of biological process;response to stimulus;transport	cytoplasm;cytosol;membrane;mitochondrion;nucleus	protein binding	Pf00244	Viral carcinogenesis; Hepatitis B; Epstein-Barr virus infection; Hippo signaling pathway; Oocyte meiosis; Cell cycle; PI3K-Akt signaling pathway	MAP2K and MAPK activation; mTORC1-mediated signalling; Negative regulation of MAPK pathway; ARMS-mediated activation; Tristetraprolin (TTP, ZFP36) binds and destabilizes mRNA; Translocation of GLUT4 to the plasma membrane; Rap1 signalling; Paradoxical activation of RAF signaling by kinase inactive BRAF; Frs2-mediated activation; Butyrate Response Factor 1 (BRF1) binds and destabilizes mRNA; Inter…	Cell Cycle; IL-3 Signaling Pathway; Myometrial Relaxation and Contraction Pathways; Calcium Regulation in the Cardiac Cell; Sudden Infant Death Syndrome (SIDS) Susceptibility Pathways	2.53	0.504069	1.33914
Q9C0C9	UBE2O	(E3-independent) E2 ubiquitin-conjugating enzyme OS=Homo sapiens GN=UBE2O PE=1 SV=3	metabolic process;regulation of biological process;transport	cytoplasm;cytosol;nucleus	catalytic activity;nucleotide binding;protein binding;RNA binding	Pf00179	Ubiquitin mediated proteolysis	Antigen processing: Ubiquitination & Proteasome degradation		2.53	0.664374	1.33914
P54652	HSPA2	Heat shock-related 70 kDa protein 2 OS=Homo sapiens GN=HSPA2 PE=1 SV=1	cell differentiation;cell organization and biogenesis;metabolic process;regulation of biological process;response to stimulus	cell surface;cytoplasm;cytoskeleton;cytosol;membrane;mitochondrion;nucleus	nucleotide binding;protein binding	Pf00012, Pf06723	Endocytosis; Longevity regulating pathway - multiple species; Epstein-Barr virus infection; Spliceosome; MAPK signaling pathway; Protein processing in endoplasmic reticulum; Toxoplasmosis; Measles; Influenza A; Estrogen signaling pathway; Legionellosis; Antigen processing and presentation	Meiotic synapsis; Attenuation phase; HSP90 chaperone cycle for steroid hormone receptors (SHR); Regulation of HSF1-mediated heat shock response	Parkin-Ubiquitin Proteasomal System pathway	2.525	0.543794	1.33628
P52272	HNRNPM	Heterogeneous nuclear ribonucleoprotein M OS=Homo sapiens GN=HNRNPM PE=1 SV=3	metabolic process;regulation of biological process;response to stimulus	membrane;nucleus;spliceosomal complex	protein binding;RNA binding	Pf00076, Pf11532, Pf11608, Pf13893, Pf14259	Spliceosome	mRNA Splicing - Major Pathway; FGFR2 alternative splicing	mRNA Processing	2.517	0.570221	1.33171
Q9BVC6	TMEM109	Transmembrane protein 109 OS=Homo sapiens GN=TMEM109 PE=1 SV=1	regulation of biological process;response to stimulus;transport	endoplasmic reticulum;membrane;nucleus	transporter activity	Pf14965				2.515	0.502614	1.33056
Q8IXT5	RBM12B	RNA-binding protein 12B OS=Homo sapiens GN=RBM12B PE=1 SV=2			protein binding;RNA binding	Pf00076, Pf14259				2.5	0.698692	1.32193
Q13363	CTBP1	C-terminal-binding protein 1 OS=Homo sapiens GN=CTBP1 PE=1 SV=2	cell differentiation;metabolic process;regulation of biological process	cytoplasm;cytosol;nucleus	catalytic activity;nucleotide binding;protein binding	Pf00389, Pf02826	Chronic myeloid leukemia; Pathways in cancer; Wnt signaling pathway; Notch signaling pathway	Repression of WNT target genes; Deactivation of the beta-catenin transactivating complex; TCF7L2 mutants don't bind CTBP	Notch Signaling Pathway; Ectoderm Differentiation; Wnt Signaling Pathway Netpath; Pathways Affected in Adenoid Cystic Carcinoma; Wnt Signaling Pathway and Pluripotency	2.497	0.530118	1.3202
Q86VH5	LRRTM3	Leucine-rich repeat transmembrane neuronal protein 3 OS=Homo sapiens GN=LRRTM3 PE=2 SV=2	regulation of biological process;response to stimulus	cytoplasm;membrane	enzyme regulator activity;protein binding	Pf01462, Pf12799, Pf13306, Pf13855		Neurexins and neuroligins		2.495	0.734661	1.31904
Q9UNH7	SNX6	Sorting nexin-6 OS=Homo sapiens GN=SNX6 PE=1 SV=1	cell organization and biogenesis;regulation of biological process;transport	cytoplasm;cytosol;endosome;membrane;nucleus	protein binding	Pf00787, Pf03114, Pf09325	Endocytosis			2.493	0.716933	1.31788
Q53EL6	PDCD4	Programmed cell death protein 4 OS=Homo sapiens GN=PDCD4 PE=1 SV=2	cell death;cell organization and biogenesis;regulation of biological process;response to stimulus	cytoplasm;cytosol;nucleus	protein binding;RNA binding	Pf02847	MicroRNAs in cancer; Proteoglycans in cancer	Gene and protein expression by JAK-STAT signaling after Interleukin-12 stimulation; Interleukin-12 family signaling	Interferon type I signaling pathways	2.485	0.571903	1.31325
Q96G23	CERS2	Ceramide synthase 2 OS=Homo sapiens GN=CERS2 PE=1 SV=1	metabolic process;regulation of biological process	endoplasmic reticulum;membrane;nucleus	catalytic activity;DNA binding;protein binding	Pf03798	Sphingolipid metabolism; Sphingolipid signaling pathway; Metabolic pathways	Sphingolipid de novo biosynthesis	Sphingolipid Metabolism	2.483	0.641474	1.31208
Q13895	BYSL	Bystin OS=Homo sapiens GN=BYSL PE=1 SV=3	cell differentiation;cell proliferation;metabolic process	cytoplasm;cytosol;membrane;nucleus	protein binding;RNA binding	Pf05291		Major pathway of rRNA processing in the nucleolus and cytosol		2.474	0.679392	1.30685
Q9P0J1	PDP1	[Pyruvate dehydrogenase [acetyl-transferring]]-phosphatase 1, mitochondrial OS=Homo sapiens GN=PDP1 PE=1 SV=3	metabolic process;regulation of biological process	mitochondrion;organelle lumen	catalytic activity;metal ion binding;protein binding	Pf00481		Regulation of pyruvate dehydrogenase (PDH) complex		2.47	0.600691	1.30451
Q9Y4D2	DAGLA	Sn1-specific diacylglycerol lipase alpha OS=Homo sapiens GN=DAGLA PE=1 SV=3	cell differentiation;cell proliferation;metabolic process;regulation of biological process;response to stimulus	membrane	catalytic activity;metal ion binding	Pf01764	Aldosterone synthesis and secretion; Retrograde endocannabinoid signaling	Arachidonate production from DAG; Gastrin-CREB signalling pathway via PKC and MAPK	Cell-type Dependent Selectivity of CCK2R Signaling	2.468	0.606727	1.30334
P07196	NEFL	Neurofilament light polypeptide OS=Homo sapiens GN=NEFL PE=1 SV=3	cell organization and biogenesis;cellular component movement;metabolic process;regulation of biological process;response to stimulus;transport	cytoplasm;cytosol	catalytic activity;motor activity;protein binding;structural molecule activity	Pf00038, Pf01576, Pf07889	Amyotrophic lateral sclerosis (ALS)	Ras activation uopn Ca2+ infux through NMDA receptor; Unblocking of NMDA receptor, glutamate binding and activation; RAF/MAP kinase cascade; CREB phosphorylation through the activation of CaMKII; Interleukin-20 family signaling	Amyotrophic lateral sclerosis (ALS); Association Between Physico-Chemical Features and Toxicity Associated Pathways	2.462	0.570221	1.29983
Q8TCJ2	STT3B	Dolichyl-diphosphooligosaccharide--protein glycosyltransferase subunit STT3B OS=Homo sapiens GN=STT3B PE=1 SV=1	metabolic process;response to stimulus	endoplasmic reticulum;membrane	catalytic activity;metal ion binding	Pf02516, Pf13231	N-Glycan biosynthesis; Protein processing in endoplasmic reticulum; Metabolic pathways			2.459	0.537236	1.29807
Q9P2R7	SUCLA2	Succinate--CoA ligase [ADP-forming] subunit beta, mitochondrial OS=Homo sapiens GN=SUCLA2 PE=1 SV=3	metabolic process	mitochondrion;organelle lumen	catalytic activity;metal ion binding;nucleotide binding;protein binding	Pf00549, Pf01071, Pf02222, Pf08442, Pf13535, Pf13549	Propanoate metabolism; Citrate cycle (TCA cycle); Carbon metabolism; Metabolic pathways	Citric acid cycle (TCA cycle)		2.452	0.639444	1.29396
P42766	RPL35	60S ribosomal protein L35 OS=Homo sapiens GN=RPL35 PE=1 SV=2	cell organization and biogenesis;metabolic process;transport	cytosol;membrane;ribosome	RNA binding;structural molecule activity	Pf00831	Ribosome	Peptide chain elongation; Eukaryotic Translation Termination; Viral mRNA Translation; L13a-mediated translational silencing of Ceruloplasmin expression; Nonsense Mediated Decay (NMD) independent of the Exon Junction Complex (EJC); Selenocysteine synthesis; Nonsense Mediated Decay (NMD) enhanced by the Exon Junction Complex (EJC); GTP hydrolysis and joining of the 60S ribosomal subunit; Major path…	Cytoplasmic Ribosomal Proteins	2.45	0.587944	1.29278
O95260	ATE1	Arginyl-tRNA--protein transferase 1 OS=Homo sapiens GN=ATE1 PE=1 SV=2	metabolic process	cytoplasm;nucleus	catalytic activity;protein binding	Pf04376, Pf04377				2.437	0.57708	1.28511
Q13148	TARDBP	TAR DNA-binding protein 43 OS=Homo sapiens GN=TARDBP PE=1 SV=1	cell organization and biogenesis;metabolic process;regulation of biological process;response to stimulus	cytoplasm;nucleus	DNA binding;protein binding;RNA binding	Pf00076, Pf13893, Pf14259				2.434	0.708992	1.28333
O15235	MRPS12	28S ribosomal protein S12, mitochondrial OS=Homo sapiens GN=MRPS12 PE=1 SV=1	cell organization and biogenesis;metabolic process	membrane;mitochondrion;ribosome	protein binding;RNA binding;structural molecule activity	Pf00164	Ribosome	Mitochondrial translation initiation; Mitochondrial translation elongation; Mitochondrial translation termination		2.433	0.57708	1.28274
P41223	BUD31	Protein BUD31 homolog OS=Homo sapiens GN=BUD31 PE=1 SV=2	cell organization and biogenesis;metabolic process;regulation of biological process	nucleus;spliceosomal complex	catalytic activity;protein binding	Pf01125	Spliceosome	mRNA Splicing - Major Pathway		2.431	0.736147	1.28155
P27695	APEX1	DNA-(apurinic or apyrimidinic site) lyase OS=Homo sapiens GN=APEX1 PE=1 SV=2	cell organization and biogenesis;cellular homeostasis;metabolic process;regulation of biological process;response to stimulus	cytoplasm;endoplasmic reticulum;mitochondrion;nucleus;ribosome	catalytic activity;DNA binding;metal ion binding;protein binding;RNA binding	Pf03372, Pf14529	Base excision repair	POLB-Dependent Long Patch Base Excision Repair; Displacement of DNA glycosylase by APEX1; PCNA-Dependent Long Patch Base Excision Repair; Abasic sugar-phosphate removal via the single-nucleotide replacement pathway	Human Thyroid Stimulating Hormone (TSH) signaling pathway; Spinal Cord Injury	2.431	0.793911	1.28155
Q9H329	EPB41L4B	Band 4.1-like protein 4B OS=Homo sapiens GN=EPB41L4B PE=2 SV=2	cell organization and biogenesis;regulation of biological process;response to stimulus	cytoplasm;cytoskeleton;cytosol;membrane	protein binding;structural molecule activity	Pf00373, Pf08736, Pf09379, Pf09380				2.429	0.796944	1.28036
Q8IYU8	EFHA1; MICU2	Calcium uptake protein 2, mitochondrial OS=Homo sapiens GN=MICU2 PE=1 SV=2	cellular homeostasis;transport	membrane;mitochondrion;nucleus	metal ion binding;protein binding	Pf13833		Processing of SMDT1		2.427	0.711002	1.27917
P14866	HNRNPL	Heterogeneous nuclear ribonucleoprotein L OS=Homo sapiens GN=HNRNPL PE=1 SV=2	metabolic process;regulation of biological process	cytoplasm;membrane;nucleus	DNA binding;protein binding;RNA binding	Pf00076, Pf13893, Pf14259		mRNA Splicing - Major Pathway	mRNA Processing	2.425	0.584259	1.27798
O94875	SORBS2	Sorbin and SH3 domain-containing protein 2 OS=Homo sapiens GN=SORBS2 PE=1 SV=3	cell growth;cell organization and biogenesis;cellular component movement	cytoplasm;cytoskeleton;membrane;nucleus	protein binding;RNA binding;structural molecule activity	Pf00018, Pf02208, Pf07653, Pf14604				2.422	0.598594	1.2762
Q9Y5X1	SNX9	Sorting nexin-9 OS=Homo sapiens GN=SNX9 PE=1 SV=1	cell division;cell organization and biogenesis;regulation of biological process;transport	cytoplasm;cytosol;Golgi;membrane	protein binding	Pf00018, Pf00787, Pf07653, Pf10456, Pf14604		Golgi Associated Vesicle Biogenesis; Clathrin-mediated endocytosis		2.405	0.644422	1.26604
Q92581	SLC9A6	Sodium/hydrogen exchanger 6 OS=Homo sapiens GN=SLC9A6 PE=1 SV=2	cell growth;cell organization and biogenesis;cellular homeostasis;regulation of biological process;response to stimulus;transport	endosome;membrane;mitochondrion	transporter activity	Pf00999	Cardiac muscle contraction	Defective SLC9A6 causes X-linked, syndromic mental retardation,, Christianson type (MRXSCH); Sodium/Proton exchangers		2.397	0.723142	1.26123
Q16352	INA	Alpha-internexin OS=Homo sapiens GN=INA PE=1 SV=2	cell differentiation;cell organization and biogenesis;development	cytoskeleton;membrane	structural molecule activity	Pf00038, Pf04732				2.392	0.615425	1.25822
P84243	H3F3A; H3F3AP4; H3F3B	Histone H3.3 OS=Homo sapiens GN=H3F3A PE=1 SV=2	cell differentiation;cell organization and biogenesis;cell proliferation;coagulation;metabolic process;regulation of biological process;response to stimulus	chromosome;extracellular;nucleus	DNA binding;protein binding	Pf00125, Pf15630	Transcriptional misregulation in cancer; Systemic lupus erythematosus; Alcoholism	SIRT1 negatively regulates rRNA expression; Activation of anterior HOX genes in hindbrain development during early embryogenesis; NoRC negatively regulates rRNA expression; Factors involved in megakaryocyte development and platelet production; Transcriptional regulation by small RNAs; Meiotic recombination; PRC2 methylates histones and DNA; Formation of the beta-catenin:TCF transactivating comple…	Gastric Cancer Network 1; Histone Modifications	2.388	0.64088	1.2558
Q16698	DECR1	2,4-dienoyl-CoA reductase, mitochondrial OS=Homo sapiens GN=DECR1 PE=1 SV=1	cell organization and biogenesis;metabolic process	cytosol;mitochondrion;nucleus;organelle lumen	catalytic activity;nucleotide binding	Pf00106, Pf08659, Pf13561		mitochondrial fatty acid beta-oxidation of unsaturated fatty acids	Fatty Acid Beta Oxidation; Fatty Acid Biosynthesis	2.387	0.646719	1.2552
Q12905	ILF2	Interleukin enhancer-binding factor 2 OS=Homo sapiens GN=ILF2 PE=1 SV=2	metabolic process;regulation of biological process;response to stimulus;transport	cytoplasm;extracellular;membrane;nucleus;organelle lumen	catalytic activity;DNA binding;nucleotide binding;protein binding;RNA binding	Pf07528		Neutrophil degranulation	B Cell Receptor Signaling Pathway	2.386	0.606727	1.25459
P61225	RAP2B	Ras-related protein Rap-2b OS=Homo sapiens GN=RAP2B PE=1 SV=1	cell organization and biogenesis;regulation of biological process;response to stimulus;transport	cytosol;endosome;membrane	catalytic activity;nucleotide binding;protein binding	Pf00009, Pf00071, Pf02421, Pf08477		Neutrophil degranulation		2.381	0.595645	1.25157
Q4KMP7	TBC1D10B	TBC1 domain family member 10B OS=Homo sapiens GN=TBC1D10B PE=1 SV=3	regulation of biological process;transport	cytoplasm;cytosol;membrane	enzyme regulator activity;protein binding	Pf00566		TBC/RABGAPs		2.378	0.61144	1.24975
P78356	PIP4K2B	Phosphatidylinositol 5-phosphate 4-kinase type-2 beta OS=Homo sapiens GN=PIP4K2B PE=1 SV=1	metabolic process;regulation of biological process;response to stimulus	cytoplasm;cytosol;endoplasmic reticulum;membrane;nucleus;vacuole	catalytic activity;nucleotide binding;protein binding;signal transducer activity	Pf01504	Phosphatidylinositol signaling system; Inositol phosphate metabolism; Regulation of actin cytoskeleton	PI5P, PP2A and IER3 Regulate PI3K/AKT Signaling; PI5P Regulates TP53 Acetylation; Synthesis of PIPs at the plasma membrane; Synthesis of PIPs in the nucleus	Regulation of Actin Cytoskeleton	2.376	0.618765	1.24853
P25705	ATP5A1	ATP synthase subunit alpha, mitochondrial OS=Homo sapiens GN=ATP5A1 PE=1 SV=1	cell organization and biogenesis;metabolic process;regulation of biological process;transport	membrane;mitochondrion;organelle lumen	catalytic activity;nucleotide binding;protein binding;RNA binding;transporter activity	Pf00006, Pf00306, Pf02663, Pf02874, Pf05943	Huntington's disease; Parkinson's disease; Alzheimer's disease; Oxidative phosphorylation; Metabolic pathways	Cristae formation; Mitochondrial protein import; Formation of ATP by chemiosmotic coupling; Metabolism of proteins	Electron Transport Chain; Oxidative phosphorylation	2.375	0.612375	1.24793
O60359	CACNG3	Voltage-dependent calcium channel gamma-3 subunit OS=Homo sapiens GN=CACNG3 PE=2 SV=1	regulation of biological process;transport	membrane	transporter activity	Pf00822, Pf13903	Arrhythmogenic right ventricular cardiomyopathy (ARVC); Dilated cardiomyopathy; MAPK signaling pathway; Oxytocin signaling pathway; Adrenergic signaling in cardiomyocytes; Cardiac muscle contraction; Hypertrophic cardiomyopathy (HCM)	Phase 0 - rapid depolarisation; Trafficking of AMPA receptors; Phase 2 - plateau phase; LGI-ADAM interactions	Arrhythmogenic Right Ventricular Cardiomyopathy	2.365	0.637498	1.24184
O94760	DDAH1	N(G),N(G)-dimethylarginine dimethylaminohydrolase 1 OS=Homo sapiens GN=DDAH1 PE=1 SV=3	metabolic process;regulation of biological process;response to stimulus	cytosol;mitochondrion	catalytic activity;metal ion binding	Pf02274		eNOS activation	Mesodermal Commitment Pathway	2.351	0.713018	1.23327
P62491	RAB11A	Ras-related protein Rab-11A OS=Homo sapiens GN=RAB11A PE=1 SV=3	cell organization and biogenesis;metabolic process;regulation of biological process;response to stimulus;transport	cytoplasm;cytosol;endosome;Golgi;membrane;mitochondrion	catalytic activity;nucleotide binding;protein binding	Pf00025, Pf00071, Pf01926, Pf08477, Pf13401	Endocytosis; Endocrine and other factor-regulated calcium reabsorption; Pancreatic secretion; Vasopressin-regulated water reabsorption	Translocation of GLUT4 to the plasma membrane; TBC/RABGAPs; VxPx cargo-targeting to cilium; Anchoring of the basal body to the plasma membrane; Vasopressin regulates renal water homeostasis via Aquaporins; RAB geranylgeranylation	VEGFA-VEGFR2 Signaling Pathway	2.349	0.654451	1.23205
P42025	ACTR1B	Beta-centractin OS=Homo sapiens GN=ACTR1B PE=1 SV=1	transport	cytoplasm;cytoskeleton;cytosol;extracellular;membrane;organelle lumen	nucleotide binding;protein binding	Pf00022		Neutrophil degranulation; MHC class II antigen presentation		2.346	0.661822	1.2302
Q9HCD5	NCOA5	Nuclear receptor coactivator 5 OS=Homo sapiens GN=NCOA5 PE=1 SV=2	metabolic process;regulation of biological process	cytoskeleton;nucleus	protein binding;RNA binding					2.345	0.61541	1.22959
Q9BUQ8	DDX23	Probable ATP-dependent RNA helicase DDX23 OS=Homo sapiens GN=DDX23 PE=1 SV=3	cell organization and biogenesis;metabolic process	cytoplasm;nucleus;spliceosomal complex	catalytic activity;DNA binding;nucleotide binding;protein binding;RNA binding	Pf00270, Pf00271, Pf04851	Spliceosome	mRNA Splicing - Major Pathway; mRNA Splicing - Minor Pathway		2.341	0.632336	1.22712
Q16873	LTC4S	Leukotriene C4 synthase OS=Homo sapiens GN=LTC4S PE=1 SV=1	defense response;metabolic process;regulation of biological process;response to stimulus	cytoplasm;endoplasmic reticulum;membrane;nucleus	antioxidant activity;catalytic activity;enzyme regulator activity;protein binding	Pf01124	Arachidonic acid metabolism; Metabolic pathways	Synthesis of Leukotrienes (LT) and Eoxins (EX); Synthesis of Lipoxins (LX); Synthesis of 5-eicosatetraenoic acids	Eicosanoid Synthesis	2.341	0.717405	1.22712
Q14254	FLOT2	Flotillin-2 OS=Homo sapiens GN=FLOT2 PE=1 SV=2	cell organization and biogenesis;regulation of biological process	cytoskeleton;endosome;membrane	protein binding	Pf01145	Insulin signaling pathway	Synaptic adhesion-like molecules	Angiopoietin Like Protein 8 Regulatory Pathway; Insulin Signaling	2.338	0.742425	1.22527
A6NGB9	WIPF3	WAS/WASL-interacting protein family member 3 OS=Homo sapiens GN=WIPF3 PE=1 SV=4	cell differentiation;development;regulation of biological process;response to stimulus	cytoplasm;cytosol	protein binding	Pf02205	Endocytosis	Regulation of actin dynamics for phagocytic cup formation; RHO GTPases Activate WASPs and WAVEs		2.333	0.641474	1.22219
Q9P2E9	RRBP1	Ribosome-binding protein 1 OS=Homo sapiens GN=RRBP1 PE=1 SV=4	cell differentiation;metabolic process;regulation of biological process;transport	endoplasmic reticulum;membrane;ribosome	receptor activity;RNA binding	Pf03276, Pf04156, Pf05104, Pf09606, Pf12128, Pf13779	Protein processing in endoplasmic reticulum		Ectoderm Differentiation	2.332	0.725	1.22157
Q53S58	TMEM177	Transmembrane protein 177 OS=Homo sapiens GN=TMEM177 PE=2 SV=1		membrane						2.329	0.641474	1.21971
Q9Y6I8	PXMP4	Peroxisomal membrane protein 4 OS=Homo sapiens GN=PXMP4 PE=1 SV=3		membrane	protein binding	Pf02466	Peroxisome			2.327	0.679695	1.21847
P61020	RAB5B	Ras-related protein Rab-5B OS=Homo sapiens GN=RAB5B PE=1 SV=1	cell organization and biogenesis;regulation of biological process;response to stimulus;transport	endosome;membrane	catalytic activity;nucleotide binding;protein binding	Pf00009, Pf00025, Pf00071, Pf04670, Pf08477	Endocytosis; Amoebiasis; Tuberculosis; Phagosome; Vasopressin-regulated water reabsorption; Ras signaling pathway	TBC/RABGAPs; Neutrophil degranulation; RAB GEFs exchange GTP for GDP on RABs; RAB geranylgeranylation; Clathrin-mediated endocytosis		2.326	0.693819	1.21785
A6NMY6	ANXA2P2	Putative annexin A2-like protein OS=Homo sapiens GN=ANXA2P2 PE=5 SV=2	regulation of biological process	extracellular	enzyme regulator activity;metal ion binding;protein binding	Pf00191				2.316	0.698692	1.21164
Q6NUK1	SLC25A24	Calcium-binding mitochondrial carrier protein SCaMC-1 OS=Homo sapiens GN=SLC25A24 PE=1 SV=2	regulation of biological process;response to stimulus;transport	membrane;mitochondrion	metal ion binding;protein binding;transporter activity	Pf00036, Pf00153, Pf10591, Pf12763, Pf13405, Pf13499, Pf13833				2.31	0.648628	1.20789
Q96E17	RAB3C	Ras-related protein Rab-3C OS=Homo sapiens GN=RAB3C PE=2 SV=1	regulation of biological process;response to stimulus;transport	cytosol;membrane	catalytic activity;nucleotide binding;protein binding	Pf00025, Pf00071, Pf08477		RAB geranylgeranylation		2.296	0.714762	1.19912
Q15046	KARS	Lysine--tRNA ligase OS=Homo sapiens GN=KARS PE=1 SV=3	metabolic process;regulation of biological process;response to stimulus	cytoplasm;cytosol;extracellular;membrane;mitochondrion;nucleus;organelle lumen	catalytic activity;nucleotide binding;protein binding;RNA binding	Pf00152, Pf00587, Pf01336	Aminoacyl-tRNA biosynthesis	Mitochondrial tRNA aminoacylation; Cytosolic tRNA aminoacylation; SeMet incorporation into proteins		2.295	0.679695	1.19849
Q9NZH0	GPRC5B	G-protein coupled receptor family C group 5 member B OS=Homo sapiens GN=GPRC5B PE=2 SV=2	regulation of biological process;response to stimulus	cell surface;cytosol;membrane;nucleus	enzyme regulator activity;protein binding;receptor activity;signal transducer activity	Pf00003			GPCRs, Class C Metabotropic glutamate, pheromone	2.293	0.660907	1.19724
H3BQZ7		HCG2044799 OS=Homo sapiens GN=HNRNPUL2-BSCL2 PE=4 SV=1			protein binding	Pf00622, Pf02037, Pf08433, Pf13671				2.29	0.747353	1.19535
P18621	RPL17	60S ribosomal protein L17 OS=Homo sapiens GN=RPL17 PE=1 SV=3	cell organization and biogenesis;metabolic process;transport	cytosol;nucleus;ribosome	protein binding;RNA binding;structural molecule activity	Pf00237	Ribosome	Peptide chain elongation; Eukaryotic Translation Termination; Viral mRNA Translation; L13a-mediated translational silencing of Ceruloplasmin expression; Nonsense Mediated Decay (NMD) independent of the Exon Junction Complex (EJC); Selenocysteine synthesis; Nonsense Mediated Decay (NMD) enhanced by the Exon Junction Complex (EJC); GTP hydrolysis and joining of the 60S ribosomal subunit; Major path…	Cytoplasmic Ribosomal Proteins	2.282	0.637498	1.1903
P20309	CHRM3	Muscarinic acetylcholine receptor M3 OS=Homo sapiens GN=CHRM3 PE=1 SV=1	cell communication;cell proliferation;metabolic process;regulation of biological process;response to stimulus;transport	membrane	catalytic activity;protein binding;receptor activity;signal transducer activity	Pf00001, Pf10320, Pf10328	Neuroactive ligand-receptor interaction; Insulin secretion; Taste transduction; Pancreatic secretion; Regulation of actin cytoskeleton; Gastric acid secretion; Salivary secretion; Cholinergic synapse; Calcium signaling pathway	Muscarinic acetylcholine receptors; Acetylcholine regulates insulin secretion; Gastrin-CREB signalling pathway via PKC and MAPK	GPCRs, Other; GPCRs, Class A Rhodopsin-like; Regulation of Actin Cytoskeleton; Calcium Regulation in the Cardiac Cell; Monoamine GPCRs	2.281	0.698692	1.18967
P56134	ATP5J2	ATP synthase subunit f, mitochondrial OS=Homo sapiens GN=ATP5J2 PE=1 SV=3	cell organization and biogenesis;metabolic process;transport	membrane;mitochondrion;nucleus	catalytic activity;transporter activity	Pf10206	Oxidative phosphorylation; Metabolic pathways	Cristae formation; Formation of ATP by chemiosmotic coupling	Electron Transport Chain; Oxidative phosphorylation	2.278	0.663365	1.18777
Q02218	OGDH	2-oxoglutarate dehydrogenase, mitochondrial OS=Homo sapiens GN=OGDH PE=1 SV=3	cellular component movement;metabolic process	cytosol;membrane;mitochondrion;organelle lumen	catalytic activity;metal ion binding;protein binding	Pf00676, Pf02779	Citrate cycle (TCA cycle); Carbon metabolism; Lysine degradation; Metabolic pathways; Tryptophan metabolism	Lysine catabolism; Glyoxylate metabolism and glycine degradation; Citric acid cycle (TCA cycle)	TCA Cycle and Deficiency of Pyruvate Dehydrogenase complex (PDHc); Amino Acid metabolism; Tryptophan metabolism; TCA Cycle	2.275	0.664374	1.18587
O00443	PIK3C2A	Phosphatidylinositol 4-phosphate 3-kinase C2 domain-containing subunit alpha OS=Homo sapiens GN=PIK3C2A PE=1 SV=2	cell organization and biogenesis;cellular component movement;metabolic process;regulation of biological process;response to stimulus;transport	cytoplasm;cytosol;Golgi;membrane;nucleus	catalytic activity;nucleotide binding;protein binding	Pf00168, Pf00454, Pf00613, Pf00787, Pf00792, Pf00794	Phosphatidylinositol signaling system; Inositol phosphate metabolism; Metabolic pathways	Synthesis of PIPs at the Golgi membrane; Synthesis of PIPs at the early endosome membrane; Synthesis of PIPs at the late endosome membrane; Clathrin-mediated endocytosis; Synthesis of PIPs at the plasma membrane; Golgi Associated Vesicle Biogenesis	Signaling Pathways in Glioblastoma; Angiopoietin Like Protein 8 Regulatory Pathway; Focal Adhesion-PI3K-Akt-mTOR-signaling pathway; Microglia Pathogen Phagocytosis Pathway; Insulin Signaling; Regulation of Actin Cytoskeleton; DNA Damage Response (only ATM dependent)	2.272	0.831996	1.18396
Q15185	PTGES3	Prostaglandin E synthase 3 OS=Homo sapiens GN=PTGES3 PE=1 SV=1	cell organization and biogenesis;metabolic process;regulation of biological process;response to stimulus	cytoplasm;cytosol;nucleus	catalytic activity;protein binding	Pf04969	Arachidonic acid metabolism; Metabolic pathways	Attenuation phase; Synthesis of Prostaglandins (PG) and Thromboxanes (TX); HSP90 chaperone cycle for steroid hormone receptors (SHR); Aryl hydrocarbon receptor signalling; HSF1 activation	Aryl Hydrocarbon Receptor Pathway	2.271	0.718308	1.18333
O14829	PPEF1	Serine/threonine-protein phosphatase with EF-hands 1 OS=Homo sapiens GN=PPEF1 PE=1 SV=1	metabolic process;regulation of biological process;response to stimulus	cytosol	catalytic activity;metal ion binding;protein binding	Pf00036, Pf00149, Pf08321, Pf13202, Pf13499, Pf13833		Signaling by GPCR; Inactivation, recovery and regulation of the phototransduction cascade		2.27	0.736147	1.18269
O00519	FAAH	Fatty-acid amide hydrolase 1 OS=Homo sapiens GN=FAAH PE=1 SV=2	metabolic process	cytoplasm;cytoskeleton;membrane	catalytic activity;protein binding	Pf01425	Retrograde endocannabinoid signaling	Arachidonic acid metabolism		2.264	0.803914	1.17887
Q05193	DNM1	Dynamin-1 OS=Homo sapiens GN=DNM1 PE=1 SV=2	cell communication;cell organization and biogenesis;metabolic process;regulation of biological process;response to stimulus;transport	cytoplasm;cytoskeleton;Golgi;membrane	catalytic activity;nucleotide binding;protein binding;RNA binding	Pf00169, Pf00350, Pf01031, Pf02212	Endocytosis; Phospholipase D signaling pathway; Endocrine and other factor-regulated calcium reabsorption; Bacterial invasion of epithelial cells; Synaptic vesicle cycle	EPH-ephrin mediated repulsion of cells; Formation of annular gap junctions; Retrograde neurotrophin signalling; Toll Like Receptor 4 (TLR4) Cascade; Clathrin-mediated endocytosis; MHC class II antigen presentation; Recycling pathway of L1	Synaptic Vesicle Pathway; Primary Focal Segmental Glomerulosclerosis FSGS; One carbon metabolism and related pathways; EGF/EGFR Signaling Pathway	2.263	0.670583	1.17824
Q9Y277	VDAC3	Voltage-dependent anion-selective channel protein 3 OS=Homo sapiens GN=VDAC3 PE=1 SV=1	cell communication;defense response;regulation of biological process;response to stimulus;transport	membrane;mitochondrion;nucleus	nucleotide binding;transporter activity	Pf01459	Viral carcinogenesis; NOD-like receptor signaling pathway; Hepatitis B; cGMP-PKG signaling pathway; Huntington's disease; HTLV-I infection; Parkinson's disease; Calcium signaling pathway	Mitochondrial calcium ion transport; Ub-specific processing proteases		2.259	0.672781	1.17568
P07197	NEFM	Neurofilament medium polypeptide OS=Homo sapiens GN=NEFM PE=1 SV=3	cell organization and biogenesis;metabolic process;regulation of biological process		protein binding;structural molecule activity	Pf00038, Pf02463, Pf04111, Pf07888, Pf07902, Pf10186, Pf10498, Pf12128, Pf13166, Pf13863	Amyotrophic lateral sclerosis (ALS)		Amyotrophic lateral sclerosis (ALS); Association Between Physico-Chemical Features and Toxicity Associated Pathways	2.257	0.637498	1.17441
P0DP23	CALM3; CALM2; CALM1	Calmodulin-1 OS=Homo sapiens GN=CALM1 PE=1 SV=1	metabolic process;regulation of biological process;response to stimulus;transport	cytoplasm;cytoskeleton;cytosol;extracellular;membrane	catalytic activity;enzyme regulator activity;metal ion binding;protein binding;transporter activity	Pf00036, Pf08726, Pf12763, Pf13202, Pf13405, Pf13499, Pf13833, Pf14658	Dopaminergic synapse; Phototransduction; Vascular smooth muscle contraction; Insulin signaling pathway; Amphetamine addiction; cGMP-PKG signaling pathway; Renin secretion; Neurotrophin signaling pathway; Rap1 signaling pathway; Oxytocin signaling pathway; Olfactory transduction; Circadian entrainment; Long-term potentiation; Glioma; Phosphatidylinositol signaling system; Adrenergic signaling in c…	Smooth Muscle Contraction; Uptake and function of anthrax toxins; Stimuli-sensing channels; Translocation of GLUT4 to the plasma membrane; Synthesis of IP3 and IP4 in the cytosol; Reduction of cytosolic Ca++ levels; CREB phosphorylation through the activation of CaMKII; Ion homeostasis; Ca2+ pathway; Phase 0 - rapid depolarisation; Calcineurin activates NFAT; Platelet degranulation ; eNOS activat…	Physiological and Pathological Hypertrophy of the Heart; MicroRNAs in cardiomyocyte hypertrophy; Alzheimers Disease; Endothelin Pathways; T-Cell Receptor and Co-stimulatory Signaling; Common Pathways Underlying Drug Addiction; Cardiac Hypertrophic Response; Myometrial Relaxation and Contraction Pathways; Melatonin metabolism and effects; G Protein Signaling Pathways; T-Cell antigen Receptor (TCR)…	2.256	0.714481	1.17377
P21266	GSTM3	Glutathione S-transferase Mu 3 OS=Homo sapiens GN=GSTM3 PE=1 SV=3	metabolic process;response to stimulus	cytoplasm;cytosol;nucleus	catalytic activity;protein binding	Pf00043, Pf02798, Pf14497	Glutathione metabolism; Metabolism of xenobiotics by cytochrome P450; Drug metabolism - cytochrome P450; Chemical carcinogenesis; Platinum drug resistance	Glutathione conjugation	NRF2 pathway; Exercise-induced Circadian Regulation; Metapathway biotransformation	2.25	0.714481	1.16993
O00264	PGRMC1	Membrane-associated progesterone receptor component 1 OS=Homo sapiens GN=PGRMC1 PE=1 SV=3	transport	endoplasmic reticulum;membrane	protein binding	Pf00173		Neutrophil degranulation		2.249	0.685587	1.16928
P29992	GNA11	Guanine nucleotide-binding protein subunit alpha-11 OS=Homo sapiens GN=GNA11 PE=1 SV=2	regulation of biological process;response to stimulus	cytoplasm;membrane	catalytic activity;metal ion binding;nucleotide binding;protein binding;signal transducer activity	Pf00025, Pf00503	Chagas disease (American trypanosomiasis); Amoebiasis; Vascular smooth muscle contraction; cGMP-PKG signaling pathway; Pathways in cancer; Insulin secretion; Gap junction; Long-term depression; Aldosterone synthesis and secretion; GnRH signaling pathway; Cholinergic synapse; Calcium signaling pathway	Thrombin signalling through proteinase activated receptors (PARs); Acetylcholine regulates insulin secretion; Gastrin-CREB signalling pathway via PKC and MAPK; Thromboxane signalling through TP receptor; ADP signalling through P2Y purinoceptor 1; Fatty Acids bound to GPR40 (FFAR1) regulate insulin secretion	Corticotropin-releasing hormone signaling pathway; G Protein Signaling Pathways; GPR40 PATHWAY; Calcium Regulation in the Cardiac Cell	2.247	0.716933	1.168
P23396	RPS3	40S ribosomal protein S3 OS=Homo sapiens GN=RPS3 PE=1 SV=2	cell death;cell division;cell organization and biogenesis;metabolic process;regulation of biological process;response to stimulus;transport	cytoplasm;cytoskeleton;cytosol;endoplasmic reticulum;membrane;mitochondrion;nucleus;organelle lumen;ribosome	catalytic activity;DNA binding;protein binding;RNA binding;structural molecule activity	Pf00189, Pf07650	Ribosome	Peptide chain elongation; Eukaryotic Translation Termination; Viral mRNA Translation; Formation of the ternary complex, and subsequently, the 43S complex; L13a-mediated translational silencing of Ceruloplasmin expression; Selenocysteine synthesis; Nonsense Mediated Decay (NMD) independent of the Exon Junction Complex (EJC); Nonsense Mediated Decay (NMD) enhanced by the Exon Junction Complex (EJC)…	Cytoplasmic Ribosomal Proteins	2.245	0.679695	1.16672
Q5VTU8	ATP5EP2	ATP synthase subunit epsilon-like protein, mitochondrial OS=Homo sapiens GN=ATP5EP2 PE=3 SV=1	metabolic process;transport	membrane;mitochondrion	catalytic activity;transporter activity	Pf04627				2.244	0.670583	1.16607
Q16799	RTN1	Reticulon-1 OS=Homo sapiens GN=RTN1 PE=1 SV=1	cell differentiation	endoplasmic reticulum;membrane	protein binding	Pf02453				2.24	0.685178	1.1635
P51888	PRELP	Prolargin OS=Homo sapiens GN=PRELP PE=1 SV=1	cell organization and biogenesis;metabolic process	extracellular;organelle lumen	protein binding;structural molecule activity	Pf01462, Pf12799, Pf13855		Keratan sulfate biosynthesis; Defective CHST6 causes MCDC1; Defective ST3GAL3 causes MCT12 and EIEE15; Defective B4GALT1 causes B4GALT1-CDG (CDG-2d); Keratan sulfate degradation		2.239	0.720446	1.16285
P63104	YWHAZ	14-3-3 protein zeta/delta OS=Homo sapiens GN=YWHAZ PE=1 SV=1	cell organization and biogenesis;metabolic process;regulation of biological process;response to stimulus;transport	cytoplasm;cytosol;membrane;mitochondrion;nucleus	catalytic activity;protein binding;RNA binding	Pf00244	Viral carcinogenesis; Pathogenic Escherichia coli infection; Hepatitis B; Epstein-Barr virus infection; Hippo signaling pathway; Oocyte meiosis; Cell cycle; PI3K-Akt signaling pathway	Chk1/Chk2(Cds1) mediated inactivation of Cyclin B:Cdk1 complex; Interleukin-3, 5 and GM-CSF signaling; KSRP (KHSRP) binds and destabilizes mRNA; Activation of BAD and translocation to mitochondria ; GP1b-IX-V activation signalling; Translocation of GLUT4 to the plasma membrane; Rap1 signalling; Deactivation of the beta-catenin transactivating complex; TP53 Regulates Metabolic Genes; RHO GTPases a…	Cell Cycle; Prolactin Signaling Pathway; Pathogenic Escherichia coli infection; Myometrial Relaxation and Contraction Pathways; Calcium Regulation in the Cardiac Cell; Sudden Infant Death Syndrome (SIDS) Susceptibility Pathways	2.237	0.685587	1.16157
O00429	DNM1L	Dynamin-1-like protein OS=Homo sapiens GN=DNM1L PE=1 SV=2	cell death;cell organization and biogenesis;regulation of biological process;response to stimulus;transport	cytoplasm;cytoskeleton;cytosol;endoplasmic reticulum;Golgi;membrane;mitochondrion	catalytic activity;enzyme regulator activity;nucleotide binding;protein binding	Pf00350, Pf01031, Pf02212	TNF signaling pathway; NOD-like receptor signaling pathway	Apoptotic execution phase	Synaptic Vesicle Pathway	2.229	0.690785	1.1564
O60641	SNAP91	Clathrin coat assembly protein AP180 OS=Homo sapiens GN=SNAP91 PE=1 SV=2	cell organization and biogenesis;regulation of biological process;transport	membrane	protein binding	Pf01417, Pf07651		Cargo recognition for clathrin-mediated endocytosis		2.228	0.685587	1.15575
Q9UKR5	C14orf1; ERG28	Probable ergosterol biosynthetic protein 28 OS=Homo sapiens GN=ERG28 PE=1 SV=1	metabolic process	endoplasmic reticulum;membrane	protein binding	Pf03694				2.227	0.716933	1.1551
P36957	DLST	Dihydrolipoyllysine-residue succinyltransferase component of 2-oxoglutarate dehydrogenase complex, mitochondrial OS=Homo sapiens GN=DLST PE=1 SV=4	metabolic process	membrane;mitochondrion;nucleus;organelle lumen	catalytic activity	Pf00198, Pf00364	Citrate cycle (TCA cycle); Carbon metabolism; Lysine degradation; Metabolic pathways	Lysine catabolism; Glyoxylate metabolism and glycine degradation; Citric acid cycle (TCA cycle)	TCA Cycle and Deficiency of Pyruvate Dehydrogenase complex (PDHc); Amino Acid metabolism; TCA Cycle	2.222	0.717405	1.15186
P21796	VDAC1	Voltage-dependent anion-selective channel protein 1 OS=Homo sapiens GN=VDAC1 PE=1 SV=2	cell communication;cell death;cell differentiation;defense response;metabolic process;regulation of biological process;response to stimulus;transport	membrane;mitochondrion;nucleus	protein binding;transporter activity	Pf01459	NOD-like receptor signaling pathway; cGMP-PKG signaling pathway; Huntington's disease; HTLV-I infection; Parkinson's disease; Influenza A; Calcium signaling pathway	Mitochondrial calcium ion transport; Ub-specific processing proteases; Mitochondrial protein import; Pink/Parkin Mediated Mitophagy		2.219	0.697082	1.14991
Q7Z6L0	PRRT2	Proline-rich transmembrane protein 2 OS=Homo sapiens GN=PRRT2 PE=1 SV=1	response to stimulus	membrane	protein binding	Pf04505				2.216	0.698692	1.14796
Q14677	CLINT1	Clathrin interactor 1 OS=Homo sapiens GN=CLINT1 PE=1 SV=1	cell organization and biogenesis;transport	cytoplasm;cytosol;Golgi;membrane	protein binding	Pf01417, Pf07651		Golgi Associated Vesicle Biogenesis		2.212	0.797423	1.14535
Q13619	CUL4A	Cullin-4A OS=Homo sapiens GN=CUL4A PE=1 SV=3	cell organization and biogenesis;metabolic process;regulation of biological process;response to stimulus		catalytic activity;protein binding	Pf00888, Pf10557	Ubiquitin mediated proteolysis; Nucleotide excision repair	Formation of Incision Complex in GG-NER; DNA Damage Recognition in GG-NER; Gap-filling DNA repair synthesis and ligation in TC-NER; Recognition of DNA damage by PCNA-containing replication complex; Dual incision in TC-NER; Formation of TC-NER Pre-Incision Complex; Dual Incision in GG-NER; Neddylation		2.211	0.756616	1.1447
P51148	RAB5C	Ras-related protein Rab-5C OS=Homo sapiens GN=RAB5C PE=1 SV=2	regulation of biological process;response to stimulus;transport	endosome;membrane	catalytic activity;nucleotide binding;protein binding	Pf00009, Pf00025, Pf00071, Pf04670, Pf08477	Endocytosis; Amoebiasis; Tuberculosis; Phagosome; Vasopressin-regulated water reabsorption; Ras signaling pathway	TBC/RABGAPs; Neutrophil degranulation; Clathrin-mediated endocytosis; Golgi Associated Vesicle Biogenesis; RAB GEFs exchange GTP for GDP on RABs; RAB geranylgeranylation		2.21	0.729941	1.14405
Q9UBQ0	VPS29	Vacuolar protein sorting-associated protein 29 OS=Homo sapiens GN=VPS29 PE=1 SV=1	regulation of biological process;response to stimulus;transport	cytoplasm;cytosol;endosome;membrane	catalytic activity;metal ion binding;protein binding;transporter activity	Pf00149, Pf12850	Endocytosis	WNT ligand biogenesis and trafficking		2.209	0.828745	1.14339
P51911	CNN1	Calponin-1 OS=Homo sapiens GN=CNN1 PE=1 SV=2	cell organization and biogenesis;regulation of biological process	cytoskeleton	protein binding	Pf00307, Pf00402			Endothelin Pathways; Myometrial Relaxation and Contraction Pathways	2.207	0.697082	1.14209
O95452	GJB6	Gap junction beta-6 protein OS=Homo sapiens GN=GJB6 PE=1 SV=2	cell communication;cell death;cellular homeostasis;regulation of biological process;response to stimulus	cytosol;membrane		Pf00029, Pf06557, Pf10582		Gap junction assembly	Calcium Regulation in the Cardiac Cell	2.204	0.697082	1.14012
Q9UIW2	PLXNA1	Plexin-A1 OS=Homo sapiens GN=PLXNA1 PE=1 SV=3	cell growth;cellular component movement;development;regulation of biological process;response to stimulus	membrane	protein binding;receptor activity;signal transducer activity	Pf01403, Pf01437, Pf01833, Pf08337	Axon guidance	SEMA3A-Plexin repulsion signaling by inhibiting Integrin adhesion; Other semaphorin interactions; Sema3A PAK dependent Axon repulsion; CRMPs in Sema3A signaling		2.203	0.823774	1.13947
Q8N8Q8	COX18	Mitochondrial inner membrane protein COX18 OS=Homo sapiens GN=COX18 PE=2 SV=1	cell organization and biogenesis;transport	membrane;mitochondrion	transporter activity	Pf02096		TP53 Regulates Metabolic Genes; Respiratory electron transport		2.196	0.805429	1.13488
Q96K17	BTF3L4	Transcription factor BTF3 homolog 4 OS=Homo sapiens GN=BTF3L4 PE=1 SV=1			protein binding	Pf01849				2.195	0.710902	1.13422
Q9NQE9	HINT3	Histidine triad nucleotide-binding protein 3 OS=Homo sapiens GN=HINT3 PE=1 SV=1		cytoplasm;nucleus	catalytic activity;nucleotide binding	Pf01230, Pf11969				2.19	0.744428	1.13093
P39019	RPS19	40S ribosomal protein S19 OS=Homo sapiens GN=RPS19 PE=1 SV=2	cell differentiation;cell organization and biogenesis;cellular component movement;defense response;metabolic process;regulation of biological process;response to stimulus;transport	cytoplasm;cytosol;membrane;nucleus;ribosome	protein binding;RNA binding;structural molecule activity	Pf01090	Ribosome	Peptide chain elongation; Eukaryotic Translation Termination; Viral mRNA Translation; Formation of the ternary complex, and subsequently, the 43S complex; L13a-mediated translational silencing of Ceruloplasmin expression; Selenocysteine synthesis; Nonsense Mediated Decay (NMD) independent of the Exon Junction Complex (EJC); Nonsense Mediated Decay (NMD) enhanced by the Exon Junction Complex (EJC)…	Cytoplasmic Ribosomal Proteins	2.189	0.713018	1.13027
O96000	NDUFB10	NADH dehydrogenase [ubiquinone] 1 beta subcomplex subunit 10 OS=Homo sapiens GN=NDUFB10 PE=1 SV=3	cell organization and biogenesis;metabolic process;transport	membrane;mitochondrion	catalytic activity;protein binding	Pf10249	Huntington's disease; Parkinson's disease; Alzheimer's disease; Oxidative phosphorylation; Non-alcoholic fatty liver disease (NAFLD); Metabolic pathways	Complex I biogenesis	Electron Transport Chain; Oxidative phosphorylation	2.184	0.736147	1.12697
Q12768	KIAA0196; WASHC5	WASH complex subunit 5 OS=Homo sapiens GN=WASHC5 PE=1 SV=1	cell organization and biogenesis;transport	cytoplasm;cytosol;endoplasmic reticulum;endosome	protein binding	Pf10266	Endocytosis			2.183	0.714481	1.12631
Q96BX8	MOB3A	MOB kinase activator 3A OS=Homo sapiens GN=MOB3A PE=1 SV=1			metal ion binding	Pf03637				2.181	0.736147	1.12499
Q15165	PON2	Serum paraoxonase/arylesterase 2 OS=Homo sapiens GN=PON2 PE=1 SV=3	metabolic process;response to stimulus	extracellular;membrane;mitochondrion;nucleus;vacuole	catalytic activity;metal ion binding;protein binding	Pf01731, Pf08450	Metabolic pathways	Synthesis of 5-eicosatetraenoic acids	Phase I biotransformations, non P450	2.169	0.755326	1.11703
P67812	SEC11A	Signal peptidase complex catalytic subunit SEC11A OS=Homo sapiens GN=SEC11A PE=1 SV=1	metabolic process	endoplasmic reticulum;membrane	catalytic activity	Pf00717	Protein export	Synthesis, secretion, and inactivation of Glucagon-like Peptide-1 (GLP-1); Synthesis, secretion, and deacylation of Ghrelin; SRP-dependent cotranslational protein targeting to membrane; Synthesis, secretion, and inactivation of Glucose-dependent Insulinotropic Polypeptide (GIP)		2.167	0.805429	1.1157
Q9BUR5	APOO	MICOS complex subunit MIC26 OS=Homo sapiens GN=APOO PE=1 SV=1	cell organization and biogenesis;transport	cytosol;endoplasmic reticulum;extracellular;Golgi;membrane;mitochondrion	protein binding	Pf09769		Cristae formation		2.166	0.719915	1.11503
Q9NUU6	FAM105A	Inactive ubiquitin thioesterase FAM105A OS=Homo sapiens GN=FAM105A PE=2 SV=1								2.166	0.744428	1.11503
O60749	SNX2	Sorting nexin-2 OS=Homo sapiens GN=SNX2 PE=1 SV=2	cell organization and biogenesis;transport	cytoplasm;cytosol;endosome;membrane;vacuole	protein binding	Pf00787, Pf03700, Pf05667, Pf09325, Pf10456	Endocytosis	Golgi Associated Vesicle Biogenesis		2.165	0.835583	1.11437
Q9UMF0	ICAM5	Intercellular adhesion molecule 5 OS=Homo sapiens GN=ICAM5 PE=1 SV=3	cell organization and biogenesis;regulation of biological process;transport	membrane	protein binding	Pf03921, Pf07679, Pf13895, Pf13927		Integrin cell surface interactions; Immunoregulatory interactions between a Lymphoid and a non-Lymphoid cell		2.164	0.713018	1.1137
O95258	SLC25A14	Brain mitochondrial carrier protein 1 OS=Homo sapiens GN=SLC25A14 PE=2 SV=1	metabolic process;transport	membrane;mitochondrion	transporter activity	Pf00153		The fatty acid cycling model; The proton buffering model	Electron Transport Chain	2.161	0.744428	1.1117
O95294	RASAL1	RasGAP-activating-like protein 1 OS=Homo sapiens GN=RASAL1 PE=1 SV=3	cell differentiation;metabolic process;regulation of biological process;response to stimulus	cytosol;membrane	enzyme regulator activity;metal ion binding;protein binding	Pf00168, Pf00169, Pf00616, Pf00779	Ras signaling pathway	Regulation of RAS by GAPs; Signaling by RAS mutants; Interleukin-20 family signaling		2.156	0.711002	1.10836
P10809	HSPD1	60 kDa heat shock protein, mitochondrial OS=Homo sapiens GN=HSPD1 PE=1 SV=2	cell organization and biogenesis;cell proliferation;metabolic process;regulation of biological process;response to stimulus;transport	cell surface;cytoplasm;cytosol;endosome;membrane;mitochondrion;organelle lumen	catalytic activity;DNA binding;nucleotide binding;protein binding;RNA binding	Pf00118	Type I diabetes mellitus; Tuberculosis; RNA degradation; Legionellosis	TFAP2A acts as a transcriptional repressor during retinoic acid induced cell differentiation; Mitochondrial protein import; Metabolism of proteins	Apoptosis-related network due to altered Notch3 in ovarian cancer; Sudden Infant Death Syndrome (SIDS) Susceptibility Pathways	2.155	0.730998	1.10769
O00422	SAP18	Histone deacetylase complex subunit SAP18 OS=Homo sapiens GN=SAP18 PE=1 SV=1	cell organization and biogenesis;metabolic process;regulation of biological process	cytoplasm;cytosol;nucleus	catalytic activity;protein binding;RNA binding	Pf06487	mRNA surveillance pathway; RNA transport	HDACs deacetylate histones; NoRC negatively regulates rRNA expression	Hedgehog Signaling Pathway	2.152	0.737438	1.10568
Q7L5N7	LPCAT2	Lysophosphatidylcholine acyltransferase 2 OS=Homo sapiens GN=LPCAT2 PE=1 SV=1	cell organization and biogenesis;metabolic process	endoplasmic reticulum;Golgi;membrane	catalytic activity;metal ion binding	Pf00036, Pf01553, Pf04760, Pf13202, Pf13405, Pf13499, Pf13833	Ether lipid metabolism; Glycerophospholipid metabolism; Metabolic pathways	Acyl chain remodelling of PC		2.144	0.796944	1.1003
O75822	EIF3J	Eukaryotic translation initiation factor 3 subunit J OS=Homo sapiens GN=EIF3J PE=1 SV=2	cell organization and biogenesis;metabolic process;regulation of biological process	cytoplasm;cytosol	protein binding;RNA binding	Pf08597	RNA transport	Formation of the ternary complex, and subsequently, the 43S complex; L13a-mediated translational silencing of Ceruloplasmin expression; Translation initiation complex formation; GTP hydrolysis and joining of the 60S ribosomal subunit; Formation of a pool of free 40S subunits; Ribosomal scanning and start codon recognition	Translation Factors	2.142	0.744428	1.09896
Q9BSI4	TINF2	TERF1-interacting nuclear factor 2 OS=Homo sapiens GN=TINF2 PE=1 SV=1	cell organization and biogenesis;metabolic process;regulation of biological process	chromosome;nucleus	DNA binding;protein binding	Pf14973		Meiotic synapsis; DNA Damage/Telomere Stress Induced Senescence; Packaging Of Telomere Ends		2.135	0.736147	1.09424
Q14204	DYNC1H1	Cytoplasmic dynein 1 heavy chain 1 OS=Homo sapiens GN=DYNC1H1 PE=1 SV=5	cell division;cell organization and biogenesis;cellular component movement;regulation of biological process;transport	cytoplasm;cytoskeleton;cytosol;extracellular;membrane;organelle lumen	catalytic activity;motor activity;nucleotide binding;protein binding;RNA binding	Pf00769, Pf03028, Pf03915, Pf04156, Pf07246, Pf07728, Pf08385, Pf08393, Pf12774, Pf12775, Pf12777, Pf12780, Pf12781, Pf13173, Pf13207, Pf13401	Phagosome; Salmonella infection; Vasopressin-regulated water reabsorption	COPI-independent Golgi-to-ER retrograde traffic; Regulation of PLK1 Activity at G2/M Transition; AURKA Activation by TPX2; Anchoring of the basal body to the plasma membrane; Recruitment of NuMA to mitotic centrosomes; Recruitment of mitotic centrosome proteins and complexes; Loss of Nlp from mitotic centrosomes; Amplification of signal from unattached kinetochores via a MAD2 inhibitory signal; N…		2.13	0.736147	1.09085
P42768	WAS	Wiskott-Aldrich syndrome protein OS=Homo sapiens GN=WAS PE=1 SV=4	cell organization and biogenesis;cellular component movement;coagulation;defense response;regulation of biological process;response to stimulus;transport	cytoplasm;cytoskeleton;cytosol;membrane	enzyme regulator activity;protein binding	Pf00568, Pf00786	Endocytosis; Pathogenic Escherichia coli infection; Choline metabolism in cancer; Salmonella infection; Adherens junction; Regulation of actin cytoskeleton; Bacterial invasion of epithelial cells; Fc gamma R-mediated phagocytosis; Chemokine signaling pathway; Shigellosis	Regulation of actin dynamics for phagocytic cup formation; Generation of second messenger molecules; RHO GTPases Activate WASPs and WAVEs	Pathogenic Escherichia coli infection; Chemokine signaling pathway; Regulation of Actin Cytoskeleton; G13 Signaling Pathway; T-Cell antigen Receptor (TCR) Signaling Pathway	2.129	0.755412	1.09018
O94929	ABLIM3	Actin-binding LIM protein 3 OS=Homo sapiens GN=ABLIM3 PE=1 SV=3	cell organization and biogenesis;metabolic process;regulation of biological process	cytoplasm	metal ion binding;protein binding	Pf00412, Pf02209	Axon guidance	DCC mediated attractive signaling		2.128	0.831996	1.0895
O60268	KIAA0513	Uncharacterized protein KIAA0513 OS=Homo sapiens GN=KIAA0513 PE=1 SV=1		cytoplasm		Pf12335				2.124	0.744428	1.08678
Q8N5M9	JAGN1	Protein jagunal homolog 1 OS=Homo sapiens GN=JAGN1 PE=1 SV=1	cell differentiation;cell organization and biogenesis;cellular component movement;defense response;regulation of biological process;response to stimulus;transport	endoplasmic reticulum;membrane	protein binding	Pf07086				2.12	0.823774	1.08406
P62081	RPS7	40S ribosomal protein S7 OS=Homo sapiens GN=RPS7 PE=1 SV=1	cell organization and biogenesis;metabolic process;regulation of biological process;transport	cytoplasm;cytoskeleton;cytosol;membrane;nucleus;ribosome	protein binding;RNA binding;structural molecule activity	Pf01251	Ribosome	Peptide chain elongation; Eukaryotic Translation Termination; Viral mRNA Translation; Formation of the ternary complex, and subsequently, the 43S complex; L13a-mediated translational silencing of Ceruloplasmin expression; Selenocysteine synthesis; Nonsense Mediated Decay (NMD) independent of the Exon Junction Complex (EJC); Nonsense Mediated Decay (NMD) enhanced by the Exon Junction Complex (EJC)…	Cytoplasmic Ribosomal Proteins	2.119	0.744428	1.08338
Q567V2	MPV17L2	Mpv17-like protein 2 OS=Homo sapiens GN=MPV17L2 PE=1 SV=2	regulation of biological process	membrane;mitochondrion		Pf04117	Peroxisome			2.114	0.785604	1.07998
P51571	SSR4	Translocon-associated protein subunit delta OS=Homo sapiens GN=SSR4 PE=1 SV=1		endoplasmic reticulum;membrane		Pf05404	Protein processing in endoplasmic reticulum	SRP-dependent cotranslational protein targeting to membrane		2.112	0.827428	1.07861
Q5JWF2	GNAS	Guanine nucleotide-binding protein G(s) subunit alpha isoforms XLas OS=Homo sapiens GN=GNAS PE=1 SV=2	metabolic process;regulation of biological process;response to stimulus	cytosol;membrane	catalytic activity;metal ion binding;nucleotide binding;protein binding;signal transducer activity	Pf00025, Pf00503, Pf08477		G alpha (z) signalling events; Prostacyclin signalling through prostacyclin receptor; PKA activation in glucagon signalling; G alpha (s) signalling events; Glucagon-type ligand receptors; G alpha (i) signalling events; Glucagon-like Peptide-1 (GLP1) regulates insulin secretion; Hedgehog 'off' state; Vasopressin regulates renal water homeostasis via Aquaporins	Human Thyroid Stimulating Hormone (TSH) signaling pathway; Endothelin Pathways; Corticotropin-releasing hormone signaling pathway; Common Pathways Underlying Drug Addiction; Myometrial Relaxation and Contraction Pathways; G Protein Signaling Pathways; Calcium Regulation in the Cardiac Cell; Estrogen signaling pathway; Serotonin Receptor 4/6/7 and NR3C Signaling	2.11	0.793911	1.07724
Q8N7W2	BEND7	BEN domain-containing protein 7 OS=Homo sapiens GN=BEND7 PE=1 SV=2			protein binding	Pf10523				2.106	0.750361	1.07451
P30536	TSPO	Translocator protein OS=Homo sapiens GN=TSPO PE=1 SV=3	cell death;cell organization and biogenesis;cell proliferation;cellular component movement;metabolic process;regulation of biological process;response to stimulus;transport	membrane;mitochondrion	protein binding;receptor activity;signal transducer activity;transporter activity	Pf03073	Neuroactive ligand-receptor interaction; HTLV-I infection	Pregnenolone biosynthesis		2.098	0.744428	1.06901
P20336	RAB3A	Ras-related protein Rab-3A OS=Homo sapiens GN=RAB3A PE=1 SV=1	cell communication;cell organization and biogenesis;metabolic process;regulation of biological process;response to stimulus;transport	cytosol;endosome;membrane	catalytic activity;enzyme regulator activity;nucleotide binding;protein binding	Pf00025, Pf00071, Pf08477, Pf09439	Insulin secretion; Synaptic vesicle cycle	Glutamate Neurotransmitter Release Cycle; Neutrophil degranulation; Serotonin Neurotransmitter Release Cycle; Norepinephrine Neurotransmitter Release Cycle; Acetylcholine Neurotransmitter Release Cycle; Dopamine Neurotransmitter Release Cycle; RAB GEFs exchange GTP for GDP on RABs; GABA synthesis, release, reuptake and degradation; RAB geranylgeranylation	Synaptic Vesicle Pathway; Brain-Derived Neurotrophic Factor (BDNF) signaling pathway	2.095	0.744428	1.06695
P45880	VDAC2	Voltage-dependent anion-selective channel protein 2 OS=Homo sapiens GN=VDAC2 PE=1 SV=2	regulation of biological process;transport	membrane;mitochondrion;nucleus	nucleotide binding;protein binding;transporter activity	Pf01459	NOD-like receptor signaling pathway; cGMP-PKG signaling pathway; Huntington's disease; HTLV-I infection; Parkinson's disease; Calcium signaling pathway	Mitochondrial calcium ion transport; Ub-specific processing proteases		2.092	0.744428	1.06488
P32121	ARRB2	Beta-arrestin-2 OS=Homo sapiens GN=ARRB2 PE=1 SV=2	cell organization and biogenesis;cellular component movement;metabolic process;regulation of biological process;response to stimulus;transport	cytoplasm;cytosol;membrane;nucleus	protein binding;structural molecule activity	Pf00339, Pf02752	Dopaminergic synapse; Endocytosis; MAPK signaling pathway; Olfactory transduction; Morphine addiction; Hedgehog signaling pathway; Chemokine signaling pathway	Activated NOTCH1 Transmits Signal to the Nucleus; Cargo recognition for clathrin-mediated endocytosis; G alpha (s) signalling events; Signaling by BRAF and RAF fusions; Ub-specific processing proteases; MAP2K and MAPK activation; Signaling by RAS mutants; Signaling by high-kinase activity BRAF mutants; Signaling by moderate kinase activity BRAF mutants; Thrombin signalling through proteinase acti…	Corticotropin-releasing hormone signaling pathway; Myometrial Relaxation and Contraction Pathways; Wnt Signaling Pathway Netpath; MAPK Signaling Pathway; VEGFA-VEGFR2 Signaling Pathway; Chemokine signaling pathway; Calcium Regulation in the Cardiac Cell	2.087	0.855757	1.06143
Q9BRQ6	CHCHD6	MICOS complex subunit MIC25 OS=Homo sapiens GN=CHCHD6 PE=1 SV=1	cell organization and biogenesis;response to stimulus	cytosol;membrane;mitochondrion	protein binding	Pf05300		Cristae formation		2.084	0.814161	1.05936
Q9UPU5	USP24	Ubiquitin carboxyl-terminal hydrolase 24 OS=Homo sapiens GN=USP24 PE=1 SV=3	metabolic process		catalytic activity;protein binding	Pf00443, Pf13423		Ub-specific processing proteases		2.08	0.796944	1.05658
P19338	NCL	Nucleolin OS=Homo sapiens GN=NCL PE=1 SV=3	regulation of biological process;response to stimulus	cytoplasm;membrane;nucleus	DNA binding;protein binding;RNA binding	Pf00076, Pf13893, Pf14259	Pathogenic Escherichia coli infection	Major pathway of rRNA processing in the nucleolus and cytosol	Pathogenic Escherichia coli infection; VEGFA-VEGFR2 Signaling Pathway	2.076	0.773674	1.05381
Q7L1Q6	BZW1	Basic leucine zipper and W2 domain-containing protein 1 OS=Homo sapiens GN=BZW1 PE=1 SV=1	metabolic process;regulation of biological process	cytoplasm;membrane	protein binding;RNA binding	Pf02020				2.075	0.757648	1.05311
Q8IUX1	TMEM126B	Complex I assembly factor TMEM126B, mitochondrial OS=Homo sapiens GN=TMEM126B PE=1 SV=2	cell organization and biogenesis	membrane;mitochondrion	protein binding	Pf07114		Complex I biogenesis		2.074	0.803914	1.05242
Q9NZJ7	MTCH1	Mitochondrial carrier homolog 1 OS=Homo sapiens GN=MTCH1 PE=1 SV=1	cell death;cell organization and biogenesis;metabolic process;regulation of biological process;transport	membrane;mitochondrion	protein binding	Pf00153				2.071	0.757648	1.05033
Q9NQC3	RTN4	Reticulon-4 OS=Homo sapiens GN=RTN4 PE=1 SV=2	cell death;cell organization and biogenesis;cellular component movement;regulation of biological process	endoplasmic reticulum;membrane	protein binding;RNA binding	Pf02453	Alzheimer's disease	Signalling by NGF; Axonal growth inhibition (RHOA activation)	Spinal Cord Injury	2.068	0.759785	1.04824
H0Y858		Uncharacterized protein (Fragment) OS=Homo sapiens PE=4 SV=1	cell organization and biogenesis;defense response;regulation of biological process;response to stimulus	membrane	protein binding;receptor activity;signal transducer activity	Pf00241, Pf01582, Pf12799, Pf13855				2.065	0.803914	1.04614
P23528	CFL1	Cofilin-1 OS=Homo sapiens GN=CFL1 PE=1 SV=3	cell organization and biogenesis;cellular component movement;metabolic process;regulation of biological process;response to stimulus	cytoplasm;cytoskeleton;cytosol;membrane;nucleus	protein binding	Pf00241	Pertussis; Regulation of actin cytoskeleton; Fc gamma R-mediated phagocytosis; Axon guidance	Platelet degranulation ; Sema3A PAK dependent Axon repulsion; Gene and protein expression by JAK-STAT signaling after Interleukin-12 stimulation; EPHB-mediated forward signaling; Regulation of actin dynamics for phagocytic cup formation; Interleukin-12 family signaling	Brain-Derived Neurotrophic Factor (BDNF) signaling pathway; VEGFA-VEGFR2 Signaling Pathway; EGF/EGFR Signaling Pathway; Regulation of Actin Cytoskeleton; G13 Signaling Pathway	2.063	0.764161	1.04474
P49591	SARS	Serine--tRNA ligase, cytoplasmic OS=Homo sapiens GN=SARS PE=1 SV=3	metabolic process;regulation of biological process	cytoplasm;cytosol;nucleus	catalytic activity;DNA binding;nucleotide binding;protein binding;RNA binding	Pf00587, Pf02403	Aminoacyl-tRNA biosynthesis	Selenocysteine synthesis; Cytosolic tRNA aminoacylation		2.062	0.750361	1.04404
P53618	COPB1	Coatomer subunit beta OS=Homo sapiens GN=COPB1 PE=1 SV=3	transport	cytoplasm;cytosol;Golgi;membrane	protein binding;structural molecule activity	Pf01602, Pf07718, Pf14806		COPI-dependent Golgi-to-ER retrograde traffic; Neutrophil degranulation; COPI-mediated anterograde transport		2.06	0.807027	1.04264
Q96MU7	YTHDC1	YTH domain-containing protein 1 OS=Homo sapiens GN=YTHDC1 PE=1 SV=3	cell organization and biogenesis;metabolic process;regulation of biological process	membrane;nucleus	protein binding;RNA binding	Pf04146				2.06	0.798488	1.04264
Q6NXT6	TAPT1	Transmembrane anterior posterior transformation protein 1 homolog OS=Homo sapiens GN=TAPT1 PE=1 SV=1	cell differentiation;cell organization and biogenesis;development;regulation of biological process;response to stimulus	cytoplasm;cytoskeleton;membrane	receptor activity;signal transducer activity	Pf05346				2.057	0.771663	1.04054
Q7L576	CYFIP1	Cytoplasmic FMR1-interacting protein 1 OS=Homo sapiens GN=CYFIP1 PE=1 SV=1	cell differentiation;cell growth;cell organization and biogenesis;development;regulation of biological process;response to stimulus;transport	cytoplasm;cytosol;extracellular;organelle lumen	protein binding;RNA binding	Pf05994, Pf07159	Regulation of actin cytoskeleton; RNA transport	Regulation of actin dynamics for phagocytic cup formation; VEGFA-VEGFR2 Pathway; Neutrophil degranulation; RHO GTPases Activate WASPs and WAVEs	Brain-Derived Neurotrophic Factor (BDNF) signaling pathway; G13 Signaling Pathway	2.056	0.768768	1.03984
P08238	HSP90AB1	Heat shock protein HSP 90-beta OS=Homo sapiens GN=HSP90AB1 PE=1 SV=4	cell organization and biogenesis;metabolic process;regulation of biological process;response to stimulus;transport	cell surface;cytoplasm;cytosol;extracellular;membrane;mitochondrion;nucleus;organelle lumen	enzyme regulator activity;nucleotide binding;protein binding;RNA binding	Pf00183, Pf02518, Pf13589	NOD-like receptor signaling pathway; Progesterone-mediated oocyte maturation; Pathways in cancer; Prostate cancer; Protein processing in endoplasmic reticulum; Estrogen signaling pathway; PI3K-Akt signaling pathway; Antigen processing and presentation	Sema3A PAK dependent Axon repulsion; HSF1 activation; Attenuation phase; Neutrophil degranulation; Aryl hydrocarbon receptor signalling; Uptake and function of diphtheria toxin; Regulation of actin dynamics for phagocytic cup formation; The NLRP3 inflammasome; HSP90 chaperone cycle for steroid hormone receptors (SHR); The role of GTSE1 in G2/M progression after G2 checkpoint	NRF2 pathway; Focal Adhesion-PI3K-Akt-mTOR-signaling pathway	2.055	0.80718	1.03914
Q6Y1H2	PTPLB; HACD2	Very-long-chain (3R)-3-hydroxyacyl-CoA dehydratase 2 OS=Homo sapiens GN=HACD2 PE=1 SV=1	metabolic process	endoplasmic reticulum;membrane	catalytic activity;protein binding	Pf04387	Fatty acid elongation; Biosynthesis of unsaturated fatty acids; Fatty acid metabolism	Synthesis of very long-chain fatty acyl-CoAs		2.054	0.796944	1.03844
Q86Y39	NDUFA11	NADH dehydrogenase [ubiquinone] 1 alpha subcomplex subunit 11 OS=Homo sapiens GN=NDUFA11 PE=1 SV=3	cell organization and biogenesis;metabolic process;transport	membrane;mitochondrion	catalytic activity		Huntington's disease; Parkinson's disease; Alzheimer's disease; Oxidative phosphorylation; Non-alcoholic fatty liver disease (NAFLD); Metabolic pathways	Complex I biogenesis	Oxidative phosphorylation	2.052	0.768425	1.03703
Q969P0	IGSF8	Immunoglobulin superfamily member 8 OS=Homo sapiens GN=IGSF8 PE=1 SV=1	cell proliferation;cellular component movement	membrane	protein binding	Pf07686				2.051	0.773468	1.03633
O75494	SRSF10; LOC100996657	Serine/arginine-rich splicing factor 10 OS=Homo sapiens GN=SRSF10 PE=1 SV=1	cell organization and biogenesis;metabolic process;regulation of biological process;transport	cytoplasm;cytosol;nucleus	protein binding;RNA binding	Pf00076, Pf13893, Pf14259	Spliceosome	mRNA Splicing - Major Pathway	mRNA Processing	2.051	0.773468	1.03633
P59998	ARPC4	Actin-related protein 2/3 complex subunit 4 OS=Homo sapiens GN=ARPC4 PE=1 SV=3	cell organization and biogenesis;regulation of biological process;response to stimulus	cytoplasm;cytoskeleton;cytosol	protein binding;structural molecule activity	Pf05856	Endocytosis; Pathogenic Escherichia coli infection; Salmonella infection; Regulation of actin cytoskeleton; Bacterial invasion of epithelial cells; Fc gamma R-mediated phagocytosis; Shigellosis	EPHB-mediated forward signaling; Clathrin-mediated endocytosis; RHO GTPases Activate WASPs and WAVEs; Regulation of actin dynamics for phagocytic cup formation	Pathogenic Escherichia coli infection	2.045	0.841925	1.0321
P19086	GNAZ	Guanine nucleotide-binding protein G(z) subunit alpha OS=Homo sapiens GN=GNAZ PE=1 SV=3	metabolic process;regulation of biological process;response to stimulus	cytosol;endoplasmic reticulum;membrane	catalytic activity;metal ion binding;nucleotide binding;protein binding;signal transducer activity	Pf00025, Pf00503, Pf13481	Long-term depression	G alpha (z) signalling events; Cooperation of PDCL (PhLP1) and TRiC/CCT in G-protein beta folding; G alpha (s) signalling events; PLC beta mediated events; G-protein activation	Corticotropin-releasing hormone signaling pathway; G Protein Signaling Pathways; Calcium Regulation in the Cardiac Cell	2.042	0.780175	1.02998
O15240	VGF	Neurosecretory protein VGF OS=Homo sapiens GN=VGF PE=1 SV=2	defense response;metabolic process;regulation of biological process;reproduction;response to stimulus;transport	extracellular;organelle lumen	protein binding			Post-translational protein phosphorylation; Regulation of Insulin-like Growth Factor (IGF) transport and uptake by Insulin-like Growth Factor Binding Proteins (IGFBPs)		2.041	0.846508	1.02928
Q6NT16	SLC18B1	MFS-type transporter SLC18B1 OS=Homo sapiens GN=SLC18B1 PE=1 SV=1	transport	membrane	transporter activity	Pf07690				2.041	0.855757	1.02928
Q9UPQ0	LIMCH1	LIM and calponin homology domains-containing protein 1 OS=Homo sapiens GN=LIMCH1 PE=1 SV=4	cell organization and biogenesis		metal ion binding;protein binding	Pf00307, Pf00412				2.041	0.848347	1.02928
P51793	CLCN4	H(+)/Cl(-) exchange transporter 4 OS=Homo sapiens GN=CLCN4 PE=1 SV=2	transport	endoplasmic reticulum;endosome;membrane	nucleotide binding;transporter activity	Pf00571, Pf00654		Stimuli-sensing channels		2.04	0.846508	1.02857
O95373	IPO7	Importin-7 OS=Homo sapiens GN=IPO7 PE=1 SV=1	defense response;regulation of biological process;response to stimulus;transport	cytoplasm;cytosol;membrane;nucleus	enzyme regulator activity;protein binding;transporter activity	Pf03810, Pf08506				2.038	0.78934	1.02715
Q8IWT6	LRRC8A	Volume-regulated anion channel subunit LRRC8A OS=Homo sapiens GN=LRRC8A PE=1 SV=1	cell differentiation;cellular homeostasis;regulation of biological process;response to stimulus;transport	cell surface;cytoplasm;membrane	protein binding;transporter activity	Pf12534, Pf12799, Pf13855		Miscellaneous transport and binding events		2.032	0.900666	1.0229
O43516	WIPF1	WAS/WASL-interacting protein family member 1 OS=Homo sapiens GN=WIPF1 PE=1 SV=3	cell organization and biogenesis;cellular component movement;regulation of biological process;response to stimulus	cytoplasm;cytoskeleton;cytosol	protein binding	Pf02205	Endocytosis	Regulation of actin dynamics for phagocytic cup formation; RHO GTPases Activate WASPs and WAVEs		2.029	0.796944	1.02077
P62995	TRA2B	Transformer-2 protein homolog beta OS=Homo sapiens GN=TRA2B PE=1 SV=1	cell organization and biogenesis;cellular homeostasis;metabolic process;regulation of biological process;response to stimulus	membrane;nucleus;spliceosomal complex	protein binding;RNA binding	Pf00076, Pf08777, Pf13893, Pf14259	Spliceosome	mRNA Splicing - Major Pathway	mRNA Processing	2.025	0.793911	1.01792
O15126	SCAMP1	Secretory carrier-associated membrane protein 1 OS=Homo sapiens GN=SCAMP1 PE=1 SV=2	transport	endosome;Golgi;membrane	protein binding	Pf04144		Neutrophil degranulation		2.025	0.835934	1.01792
P61803	DAD1	Dolichyl-diphosphooligosaccharide--protein glycosyltransferase subunit DAD1 OS=Homo sapiens GN=DAD1 PE=1 SV=3	cell death;metabolic process;regulation of biological process;response to stimulus	endoplasmic reticulum;membrane	catalytic activity	Pf02109	N-Glycan biosynthesis; Protein processing in endoplasmic reticulum; Metabolic pathways	Asparagine N-linked glycosylation		2.02	0.835583	1.01436
P51790	CLCN3	H(+)/Cl(-) exchange transporter 3 OS=Homo sapiens GN=CLCN3 PE=1 SV=2	cellular homeostasis;regulation of biological process;transport	cell surface;endosome;Golgi;membrane	nucleotide binding;protein binding;transporter activity	Pf00571, Pf00654		Stimuli-sensing channels		2.018	0.815275	1.01293
P36543	ATP6V1E1	V-type proton ATPase subunit E 1 OS=Homo sapiens GN=ATP6V1E1 PE=1 SV=1	cellular homeostasis;regulation of biological process;response to stimulus;transport	cytoplasm;cytosol;endosome;membrane;mitochondrion	catalytic activity;protein binding;transporter activity	Pf01991	Phagosome; mTOR signaling pathway; Oxidative phosphorylation; Vibrio cholerae infection; Metabolic pathways; Epithelial cell signaling in Helicobacter pylori infection; Collecting duct acid secretion; Synaptic vesicle cycle; Rheumatoid arthritis	Transferrin endocytosis and recycling; ROS, RNS production in phagocytes; Ion channel transport; Insulin receptor recycling		2.018	0.849737	1.01293
Q8WXF7	ATL1	Atlastin-1 OS=Homo sapiens GN=ATL1 PE=1 SV=1	cell organization and biogenesis	cytoplasm;endoplasmic reticulum;Golgi;membrane	catalytic activity;nucleotide binding;protein binding	Pf02263				2.017	0.799117	1.01221
Q7Z6Z7	HUWE1	E3 ubiquitin-protein ligase HUWE1 OS=Homo sapiens GN=HUWE1 PE=1 SV=3	cell differentiation;cell organization and biogenesis;metabolic process;response to stimulus;transport	cytoplasm;cytosol;extracellular;membrane;nucleus;organelle lumen	catalytic activity;DNA binding;protein binding;RNA binding	Pf00632, Pf02825, Pf06012, Pf06025, Pf14377	Ubiquitin mediated proteolysis	Neutrophil degranulation; Antigen processing: Ubiquitination & Proteasome degradation		2.017	0.805429	1.01221
Q92609	TBC1D5	TBC1 domain family member 5 OS=Homo sapiens GN=TBC1D5 PE=1 SV=1	cell communication;metabolic process;regulation of biological process;response to stimulus;transport	cytosol;endosome;Golgi;membrane;vacuole	enzyme regulator activity;protein binding	Pf00566				2.008	0.808389	1.00576
Q14416	GRM2	Metabotropic glutamate receptor 2 OS=Homo sapiens GN=GRM2 PE=1 SV=2	cell communication;regulation of biological process;response to stimulus;transport	membrane	protein binding;receptor activity;signal transducer activity	Pf00003, Pf01094, Pf07562	Glutamatergic synapse; Phospholipase D signaling pathway; Neuroactive ligand-receptor interaction; Cocaine addiction	Class C/3 (Metabotropic glutamate/pheromone receptors); G alpha (i) signalling events	GPCRs, Class C Metabotropic glutamate, pheromone	2.008	0.832927	1.00576
Q15049	MLC1	Membrane protein MLC1 OS=Homo sapiens GN=MLC1 PE=1 SV=5	cell organization and biogenesis;regulation of biological process;response to stimulus;transport	cytoplasm;endoplasmic reticulum;endosome;membrane;vacuole	protein binding;transporter activity					2.006	0.765983	1.00432
Q8TBX8	PIP4K2C	Phosphatidylinositol 5-phosphate 4-kinase type-2 gamma OS=Homo sapiens GN=PIP4K2C PE=1 SV=3	metabolic process;regulation of biological process	cytoplasm;cytosol;membrane;vacuole	catalytic activity;nucleotide binding;protein binding	Pf01504	Phosphatidylinositol signaling system; Inositol phosphate metabolism; Regulation of actin cytoskeleton	PI5P, PP2A and IER3 Regulate PI3K/AKT Signaling; PI5P Regulates TP53 Acetylation; Synthesis of PIPs at the plasma membrane; Synthesis of PIPs in the nucleus	Regulation of Actin Cytoskeleton	2.005	0.828745	1.0036
Q13303	KCNAB2	Voltage-gated potassium channel subunit beta-2 OS=Homo sapiens GN=KCNAB2 PE=1 SV=2	cell differentiation;metabolic process;regulation of biological process;transport	cytoplasm;cytoskeleton;cytosol;membrane	catalytic activity;transporter activity	Pf00248		Voltage gated Potassium channels; Neutrophil degranulation	Metapathway biotransformation	2.002	0.835484	1.00144
O75352	MPDU1	Mannose-P-dolichol utilization defect 1 protein OS=Homo sapiens GN=MPDU1 PE=1 SV=2	metabolic process;transport	membrane	protein binding	Pf04193		Defective MPDU1 causes MPDU1-CDG (CDG-1f); Biosynthesis of the N-glycan precursor (dolichol lipid-linked oligosaccharide, LLO) and transfer to a nascent protein		2.001	0.799117	1.00072
O14979	HNRNPDL; HNRPDL	Heterogeneous nuclear ribonucleoprotein D-like OS=Homo sapiens GN=HNRNPDL PE=1 SV=3	metabolic process;regulation of biological process;response to stimulus	cytoplasm;cytosol;nucleus;spliceosomal complex	DNA binding;protein binding;RNA binding	Pf00076, Pf08777, Pf13893, Pf14259		Gene and protein expression by JAK-STAT signaling after Interleukin-12 stimulation; Interleukin-12 family signaling		1.997	0.803914	0.997834
P49916	LIG3	DNA ligase 3 OS=Homo sapiens GN=LIG3 PE=1 SV=2	cell division;cell organization and biogenesis;metabolic process;regulation of biological process;response to stimulus	mitochondrion;nucleus	catalytic activity;DNA binding;metal ion binding;nucleotide binding;protein binding	Pf00645, Pf01068, Pf04675, Pf04679	Base excision repair	Resolution of AP sites via the single-nucleotide replacement pathway; Gap-filling DNA repair synthesis and ligation in TC-NER; APEX1-Independent Resolution of AP Sites via the Single Nucleotide Replacement Pathway; HDR through MMEJ (alt-NHEJ); Gap-filling DNA repair synthesis and ligation in GG-NER		1.993	0.846508	0.994942
Q9Y4J8	DTNA	Dystrobrevin alpha OS=Homo sapiens GN=DTNA PE=1 SV=2	cell communication;metabolic process;regulation of biological process;response to stimulus	cytoplasm;membrane	metal ion binding;protein binding	Pf00569, Pf02403, Pf04111, Pf05400, Pf06637, Pf09068, Pf09069, Pf10174, Pf11932, Pf13874, Pf15376				1.99	0.814161	0.992768
Q9UK17	KCND3	Potassium voltage-gated channel subfamily D member 3 OS=Homo sapiens GN=KCND3 PE=1 SV=3	cell organization and biogenesis;regulation of biological process;transport	membrane	metal ion binding;protein binding;transporter activity	Pf00520, Pf02214, Pf07885, Pf08016, Pf11601, Pf11879		Voltage gated Potassium channels; Phase 1 - inactivation of fast Na+ channels		1.989	0.835484	0.992043
P07741	APRT	Adenine phosphoribosyltransferase OS=Homo sapiens GN=APRT PE=1 SV=2	metabolic process;response to stimulus;transport	cytoplasm;cytosol;extracellular;organelle lumen	catalytic activity;nucleotide binding	Pf00156	Purine metabolism; Metabolic pathways	Neutrophil degranulation; Purine salvage		1.986	0.834053	0.989866
Q9UPR5	SLC8A2	Sodium/calcium exchanger 2 OS=Homo sapiens GN=SLC8A2 PE=2 SV=2	cell communication;cellular homeostasis;regulation of biological process;response to stimulus;transport	membrane	metal ion binding;protein binding;transporter activity	Pf01699, Pf03160	cGMP-PKG signaling pathway; Olfactory transduction; Protein digestion and absorption; Calcium signaling pathway	Ion homeostasis; Reduction of cytosolic Ca++ levels; Sodium/Calcium exchangers		1.981	0.808389	0.986229
Q8N5K1	CISD2	CDGSH iron-sulfur domain-containing protein 2 OS=Homo sapiens GN=CISD2 PE=1 SV=1	metabolic process;regulation of biological process	endoplasmic reticulum;membrane;mitochondrion	metal ion binding;protein binding;RNA binding	Pf09360, Pf10660				1.976	0.814161	0.982583
Q13595	TRA2A	Transformer-2 protein homolog alpha OS=Homo sapiens GN=TRA2A PE=1 SV=1	metabolic process	nucleus	RNA binding	Pf00076, Pf13893, Pf14259	Spliceosome			1.973	0.808389	0.980391
Q9NY12	GAR1	H/ACA ribonucleoprotein complex subunit 1 OS=Homo sapiens GN=GAR1 PE=1 SV=1	cell organization and biogenesis;metabolic process	nucleus	protein binding;RNA binding	Pf04410	Ribosome biogenesis in eukaryotes	rRNA modification in the nucleus and cytosol		1.973	0.803914	0.980391
K7ERE1		TMEM256-PLSCR3 readthrough (NMD candidate) OS=Homo sapiens GN=TMEM256-PLSCR3 PE=4 SV=1				Pf04241				1.967	0.852602	0.975997
Q8NC44	FAM134A; RETREG2	Reticulophagy regulator 2 OS=Homo sapiens GN=RETREG2 PE=1 SV=3		membrane	protein binding					1.967	0.841543	0.975997
O95476	CTDNEP1	CTD nuclear envelope phosphatase 1 OS=Homo sapiens GN=CTDNEP1 PE=1 SV=2	cell organization and biogenesis;metabolic process;regulation of biological process	cytoplasm;endoplasmic reticulum;membrane;nucleus	catalytic activity;protein binding	Pf03031		Depolymerisation of the Nuclear Lamina		1.966	0.857136	0.975263
Q9BWS9	CHID1	Chitinase domain-containing protein 1 OS=Homo sapiens GN=CHID1 PE=1 SV=1	defense response;metabolic process;regulation of biological process;response to stimulus;transport	endosome;extracellular;membrane;nucleus;organelle lumen;vacuole	catalytic activity;protein binding	Pf00704		Platelet degranulation		1.965	0.831996	0.974529
Q5BJH7	YIF1B	Protein YIF1B OS=Homo sapiens GN=YIF1B PE=1 SV=1	transport	membrane		Pf03878				1.964	0.835934	0.973795
P48066	SLC6A11	Sodium- and chloride-dependent GABA transporter 3 OS=Homo sapiens GN=SLC6A11 PE=2 SV=1	response to stimulus;transport	cytoplasm;membrane	transporter activity	Pf00209	GABAergic synapse	Reuptake of GABA; Na+/Cl- dependent neurotransmitter transporters; Creatine metabolism	NRF2 pathway	1.964	0.814161	0.973795
Q86YQ8	CPNE8	Copine-8 OS=Homo sapiens GN=CPNE8 PE=1 SV=2			protein binding	Pf00168, Pf07002, Pf10138				1.963	0.828745	0.97306
Q9NUQ9	FAM49B	Protein FAM49B OS=Homo sapiens GN=FAM49B PE=1 SV=1	regulation of biological process;transport	extracellular;membrane;organelle lumen	protein binding	Pf07159		Platelet degranulation		1.962	0.835934	0.972325
O43852	CALU	Calumenin OS=Homo sapiens GN=CALU PE=1 SV=2	metabolic process	endoplasmic reticulum;extracellular;Golgi;membrane;organelle lumen	metal ion binding;protein binding	Pf13499		Platelet degranulation ; Post-translational protein phosphorylation; Regulation of Insulin-like Growth Factor (IGF) transport and uptake by Insulin-like Growth Factor Binding Proteins (IGFBPs)	NOTCH1 regulation of human endothelial cell calcification	1.961	0.841129	0.97159
Q8WW22	DNAJA4	DnaJ homolog subfamily A member 4 OS=Homo sapiens GN=DNAJA4 PE=1 SV=1	metabolic process;regulation of biological process;response to stimulus	cytosol;membrane	metal ion binding;nucleotide binding;protein binding	Pf00226, Pf00684, Pf01556		HSP90 chaperone cycle for steroid hormone receptors (SHR)		1.961	0.900666	0.97159
Q13362	PPP2R5C	Serine/threonine-protein phosphatase 2A 56 kDa regulatory subunit gamma isoform OS=Homo sapiens GN=PPP2R5C PE=1 SV=3	metabolic process;regulation of biological process;response to stimulus	chromosome;cytosol;Golgi;nucleus	enzyme regulator activity;protein binding	Pf01603	Dopaminergic synapse; Adrenergic signaling in cardiomyocytes; AMPK signaling pathway; mRNA surveillance pathway; Oocyte meiosis; Sphingolipid signaling pathway; PI3K-Akt signaling pathway	Beta-catenin phosphorylation cascade; AXIN missense mutants destabilize the destruction complex; Negative regulation of MAPK pathway; APC truncation mutants have impaired AXIN binding; CTLA4 inhibitory signaling; Platelet sensitization by LDL; Separation of Sister Chromatids; Interleukin-20 family signaling; S37 mutants of beta-catenin aren't phosphorylated; PI5P, PP2A and IER3 Regulate PI3K/AKT …	Focal Adhesion-PI3K-Akt-mTOR-signaling pathway; Wnt Signaling Pathway and Pluripotency; Wnt Signaling Pathway; Glycogen Metabolism; DNA Damage Response (only ATM dependent)	1.959	0.818366	0.970117
Q9BUN8	DERL1	Derlin-1 OS=Homo sapiens GN=DERL1 PE=1 SV=1	cell organization and biogenesis;metabolic process;regulation of biological process;response to stimulus;transport	endoplasmic reticulum;endosome;membrane	catalytic activity;protein binding;receptor activity	Pf04511	Protein processing in endoplasmic reticulum; Amyotrophic lateral sclerosis (ALS)	E3 ubiquitin ligases ubiquitinate target proteins; ABC-family proteins mediated transport; Defective CFTR causes cystic fibrosis; N-glycan trimming in the ER and Calnexin/Calreticulin cycle	Amyotrophic lateral sclerosis (ALS)	1.959	0.814161	0.970117
P40123	CAP2	Adenylyl cyclase-associated protein 2 OS=Homo sapiens GN=CAP2 PE=1 SV=1	cell organization and biogenesis;regulation of biological process;response to stimulus	cytoskeleton;membrane	protein binding	Pf01213, Pf07986, Pf08603		Role of ABL in ROBO-SLIT signaling	Ectoderm Differentiation; Aryl Hydrocarbon Receptor Pathway	1.958	0.846508	0.969381
Q5T848	GPR158	Probable G-protein coupled receptor 158 OS=Homo sapiens GN=GPR158 PE=1 SV=1	cell organization and biogenesis;regulation of biological process;response to stimulus	membrane	receptor activity;signal transducer activity	Pf00003, Pf14897				1.954	0.835484	0.96643
Q5T6X4	FAM162B	Protein FAM162B OS=Homo sapiens GN=FAM162B PE=2 SV=1		membrane		Pf06388				1.95	0.846508	0.963474
Q15172	PPP2R5A	Serine/threonine-protein phosphatase 2A 56 kDa regulatory subunit alpha isoform OS=Homo sapiens GN=PPP2R5A PE=1 SV=1	regulation of biological process;response to stimulus	chromosome;cytoplasm;cytosol;membrane;nucleus	enzyme regulator activity;protein binding	Pf01603	Dopaminergic synapse; Adrenergic signaling in cardiomyocytes; AMPK signaling pathway; mRNA surveillance pathway; Oocyte meiosis; Sphingolipid signaling pathway; PI3K-Akt signaling pathway	Beta-catenin phosphorylation cascade; AXIN missense mutants destabilize the destruction complex; Negative regulation of MAPK pathway; APC truncation mutants have impaired AXIN binding; CTLA4 inhibitory signaling; Platelet sensitization by LDL; Separation of Sister Chromatids; Interleukin-20 family signaling; S37 mutants of beta-catenin aren't phosphorylated; PI5P, PP2A and IER3 Regulate PI3K/AKT …	Focal Adhesion-PI3K-Akt-mTOR-signaling pathway; Glycogen Metabolism	1.949	0.827428	0.962734
P17677	GAP43	Neuromodulin OS=Homo sapiens GN=GAP43 PE=1 SV=1	cell differentiation;cell organization and biogenesis;cellular component movement;development;regulation of biological process;response to stimulus	cytoplasm;membrane	protein binding	Pf00612, Pf10580		L1CAM interactions	Glial Cell Differentiation; Spinal Cord Injury	1.949	0.827428	0.962734
O75689	ADAP1	Arf-GAP with dual PH domain-containing protein 1 OS=Homo sapiens GN=ADAP1 PE=1 SV=2	regulation of biological process;response to stimulus	cytoplasm;cytosol;membrane;nucleus	enzyme regulator activity;metal ion binding;protein binding	Pf00169, Pf01412, Pf15413				1.948	0.909566	0.961994
Q9H330	TMEM245	Transmembrane protein 245 OS=Homo sapiens GN=TMEM245 PE=1 SV=2		membrane		Pf06679				1.946	0.832927	0.960512
P08247	SYP	Synaptophysin OS=Homo sapiens GN=SYP PE=1 SV=3	cell organization and biogenesis;regulation of biological process;response to stimulus;transport	membrane	protein binding;transporter activity	Pf01284			Synaptic Vesicle Pathway	1.943	0.828745	0.958286
O00330	PDHX	Pyruvate dehydrogenase protein X component, mitochondrial OS=Homo sapiens GN=PDHX PE=1 SV=3	metabolic process;regulation of biological process	mitochondrion;organelle lumen	catalytic activity;protein binding	Pf00198, Pf00364, Pf02817	Metabolic pathways	Regulation of pyruvate dehydrogenase (PDH) complex; Signaling by Retinoic Acid; Glyoxylate metabolism and glycine degradation	Amino Acid metabolism; Glycolysis and Gluconeogenesis	1.943	0.900666	0.958286
O95847	SLC25A27	Mitochondrial uncoupling protein 4 OS=Homo sapiens GN=SLC25A27 PE=2 SV=1	cell death;cellular homeostasis;regulation of biological process;response to stimulus;transport	membrane;mitochondrion	transporter activity	Pf00153		The fatty acid cycling model; The proton buffering model	Electron Transport Chain	1.94	0.835822	0.956057
P46977	STT3A	Dolichyl-diphosphooligosaccharide--protein glycosyltransferase subunit STT3A OS=Homo sapiens GN=STT3A PE=1 SV=2	metabolic process	endoplasmic reticulum;membrane	catalytic activity;metal ion binding;protein binding	Pf02516	N-Glycan biosynthesis; Protein processing in endoplasmic reticulum; Metabolic pathways	Asparagine N-linked glycosylation		1.939	0.838009	0.955313
Q8NCB2	CAMKV	CaM kinase-like vesicle-associated protein OS=Homo sapiens GN=CAMKV PE=2 SV=2	metabolic process;regulation of biological process;response to stimulus	membrane	catalytic activity;nucleotide binding;protein binding	Pf00069, Pf05109, Pf07714				1.938	0.835934	0.954569
Q75T13	PGAP1	GPI inositol-deacylase OS=Homo sapiens GN=PGAP1 PE=1 SV=1	metabolic process;transport	endoplasmic reticulum;membrane	catalytic activity	Pf07819, Pf12695, Pf12697	Metabolic pathways; Glycosylphosphatidylinositol (GPI)-anchor biosynthesis	Attachment of GPI anchor to uPAR		1.935	0.831996	0.952334
P09622	DLD	Dihydrolipoyl dehydrogenase, mitochondrial OS=Homo sapiens GN=DLD PE=1 SV=2	cellular homeostasis;metabolic process;regulation of biological process	mitochondrion;organelle lumen	catalytic activity;nucleotide binding;protein binding	Pf00070, Pf00890, Pf01134, Pf02852, Pf03486, Pf07992, Pf12831, Pf13450	Propanoate metabolism; Citrate cycle (TCA cycle); Carbon metabolism; Glycine, serine and threonine metabolism; Pyruvate metabolism; Glycolysis / Gluconeogenesis; Metabolic pathways; Glyoxylate and dicarboxylate metabolism; Valine, leucine and isoleucine degradation	Glycine degradation; Regulation of pyruvate dehydrogenase (PDH) complex; Lysine catabolism; Signaling by Retinoic Acid; Branched-chain amino acid catabolism; Citric acid cycle (TCA cycle)	Fatty Acid Beta Oxidation; TCA Cycle and Deficiency of Pyruvate Dehydrogenase complex (PDHc); Amino Acid metabolism; Glycolysis and Gluconeogenesis; TCA Cycle	1.935	0.808389	0.952334
Q6PCE3	PGM2L1	Glucose 1,6-bisphosphate synthase OS=Homo sapiens GN=PGM2L1 PE=1 SV=3	metabolic process	cytosol	catalytic activity;metal ion binding	Pf00408, Pf02878, Pf02879, Pf02880	Starch and sucrose metabolism	Glycolysis; Galactose catabolism; Glycogen breakdown (glycogenolysis); Glycogen synthesis		1.934	0.851281	0.951588
Q9UI12	ATP6V1H	V-type proton ATPase subunit H OS=Homo sapiens GN=ATP6V1H PE=1 SV=1	cellular homeostasis;regulation of biological process;response to stimulus;transport	cytosol;membrane	catalytic activity;enzyme regulator activity;protein binding;transporter activity	Pf03224, Pf11698	Lysosome; Tuberculosis; Phagosome; mTOR signaling pathway; Oxidative phosphorylation; Vibrio cholerae infection; Metabolic pathways; Epithelial cell signaling in Helicobacter pylori infection; Synaptic vesicle cycle; Rheumatoid arthritis	ROS, RNS production in phagocytes; Ion channel transport; Insulin receptor recycling; Transferrin endocytosis and recycling; Nef Mediated CD8 Down-regulation; Nef Mediated CD4 Down-regulation		1.933	0.831996	0.950842
Q9NX14	NDUFB11	NADH dehydrogenase [ubiquinone] 1 beta subcomplex subunit 11, mitochondrial OS=Homo sapiens GN=NDUFB11 PE=1 SV=1	cell organization and biogenesis;metabolic process;transport	membrane;mitochondrion	protein binding	Pf10183	Huntington's disease; Parkinson's disease; Alzheimer's disease; Oxidative phosphorylation; Non-alcoholic fatty liver disease (NAFLD); Metabolic pathways	Complex I biogenesis		1.932	0.855757	0.950095
P17600	SYN1	Synapsin-1 OS=Homo sapiens GN=SYN1 PE=1 SV=3	cell communication;cell organization and biogenesis;regulation of biological process;transport	cytosol;Golgi;membrane	catalytic activity;nucleotide binding;protein binding;transporter activity	Pf02078, Pf02750, Pf08443, Pf10581		Serotonin Neurotransmitter Release Cycle; Dopamine Neurotransmitter Release Cycle	Synaptic Vesicle Pathway; Brain-Derived Neurotrophic Factor (BDNF) signaling pathway; Monoamine Transport	1.931	0.832927	0.949348
Q9H3K2	GHITM	Growth hormone-inducible transmembrane protein OS=Homo sapiens GN=GHITM PE=1 SV=2	cell death	membrane;mitochondrion	protein binding					1.93	0.838009	0.948601
Q9Y3P9	RABGAP1	Rab GTPase-activating protein 1 OS=Homo sapiens GN=RABGAP1 PE=1 SV=3	regulation of biological process;transport	cytoplasm;cytoskeleton;cytosol	enzyme regulator activity;protein binding	Pf00566, Pf00640, Pf02463, Pf12473, Pf13870		TBC/RABGAPs		1.93	0.871288	0.948601
Q8TAQ2	SMARCC2	SWI/SNF complex subunit SMARCC2 OS=Homo sapiens GN=SMARCC2 PE=1 SV=1	cell organization and biogenesis;metabolic process;regulation of biological process	nucleus	DNA binding;protein binding	Pf04433		RUNX1 interacts with co-factors whose precise effect on RUNX1 targets is not known; RMTs methylate histone arginines		1.929	0.865846	0.947853
Q8N468	MFSD4; MFSD4A	Major facilitator superfamily domain-containing protein 4A OS=Homo sapiens GN=MFSD4A PE=2 SV=3	transport	membrane	transporter activity					1.927	0.838009	0.946357
Q9BQ69	MACROD1	O-acetyl-ADP-ribose deacetylase MACROD1 OS=Homo sapiens GN=MACROD1 PE=1 SV=2	metabolic process;response to stimulus	membrane;mitochondrion;nucleus	catalytic activity;protein binding	Pf00820, Pf01661				1.926	0.835934	0.945608
P35626	ADRBK2; GRK3	Beta-adrenergic receptor kinase 2 OS=Homo sapiens GN=GRK3 PE=1 SV=2	metabolic process;regulation of biological process;response to stimulus;transport	cytosol;membrane	catalytic activity;enzyme regulator activity;nucleotide binding;receptor activity;signal transducer activity	Pf00069, Pf00169, Pf00615, Pf07714	Endocytosis; Glutamatergic synapse; Olfactory transduction; Morphine addiction; Hedgehog signaling pathway; Chemokine signaling pathway	Cargo recognition for clathrin-mediated endocytosis; G alpha (s) signalling events	Corticotropin-releasing hormone signaling pathway	1.926	0.876194	0.945608
Q9Y4I1	MYO5A	Unconventional myosin-Va OS=Homo sapiens GN=MYO5A PE=1 SV=2	cell communication;cell differentiation;cell organization and biogenesis;cellular component movement;metabolic process;regulation of biological process;response to stimulus;transport	cytoplasm;cytoskeleton;cytosol;endoplasmic reticulum;endosome;extracellular;Golgi;membrane;vacuole	catalytic activity;metal ion binding;motor activity;nucleotide binding;protein binding;RNA binding	Pf00063, Pf00612, Pf00769, Pf01442, Pf01576, Pf01843, Pf02463, Pf04111, Pf04156, Pf05262, Pf05557, Pf06160, Pf07888, Pf07926, Pf09726, Pf09731, Pf10174, Pf12128, Pf12718, Pf13851, Pf14992, Pf15035, Pf15070		Translocation of GLUT4 to the plasma membrane; Regulation of actin dynamics for phagocytic cup formation; Insulin processing		1.924	0.835484	0.944109
Q01064	PDE1B	Calcium/calmodulin-dependent 3',5'-cyclic nucleotide phosphodiesterase 1B OS=Homo sapiens GN=PDE1B PE=1 SV=2	cell death;cell differentiation;metabolic process;regulation of biological process;response to stimulus	cytoplasm;cytosol;nucleus	catalytic activity;metal ion binding;protein binding	Pf00233, Pf08499	Renin secretion; Purine metabolism; Olfactory transduction; Morphine addiction; Taste transduction; Calcium signaling pathway	G alpha (s) signalling events; Cam-PDE 1 activation; cGMP effects	G Protein Signaling Pathways	1.924	0.838009	0.944109
Q96DU7	ITPKC	Inositol-trisphosphate 3-kinase C OS=Homo sapiens GN=ITPKC PE=1 SV=1	metabolic process	cytoplasm;cytosol;nucleus	catalytic activity;nucleotide binding;protein binding	Pf03770	Phosphatidylinositol signaling system; Inositol phosphate metabolism; Metabolic pathways; Calcium signaling pathway	Synthesis of IP3 and IP4 in the cytosol	Integrated Breast Cancer Pathway	1.922	0.905774	0.942608
Q9UGP8	SEC63	Translocation protein SEC63 homolog OS=Homo sapiens GN=SEC63 PE=1 SV=2	cell organization and biogenesis;metabolic process;response to stimulus;transport	cytosol;endoplasmic reticulum;membrane;spliceosomal complex	nucleotide binding;protein binding;receptor activity;RNA binding;transporter activity	Pf00183, Pf00226, Pf02724, Pf02889, Pf04774, Pf04889	Protein export; Protein processing in endoplasmic reticulum	XBP1(S) activates chaperone genes		1.92	0.835934	0.941106
Q99569	PKP4	Plakophilin-4 OS=Homo sapiens GN=PKP4 PE=1 SV=2	cell communication;cell death;cell organization and biogenesis;regulation of biological process	cytoplasm;cytoskeleton;membrane	protein binding	Pf00514, Pf13646		Formation of the cornified envelope		1.919	0.835583	0.940355
Q14832	GRM3	Metabotropic glutamate receptor 3 OS=Homo sapiens GN=GRM3 PE=1 SV=2	cell communication;regulation of biological process;response to stimulus	membrane	receptor activity;signal transducer activity	Pf00003, Pf01094, Pf07562	Glutamatergic synapse; Phospholipase D signaling pathway; Neuroactive ligand-receptor interaction; Cocaine addiction	Class C/3 (Metabotropic glutamate/pheromone receptors); G alpha (i) signalling events	GPCRs, Class C Metabotropic glutamate, pheromone	1.918	0.849637	0.939603
Q8TBQ9	TMEM167A	Protein kish-A OS=Homo sapiens GN=TMEM167A PE=1 SV=1	transport	Golgi;membrane		Pf06842				1.918	0.85714	0.939603
O60313	OPA1	Dynamin-like 120 kDa protein, mitochondrial OS=Homo sapiens GN=OPA1 PE=1 SV=3	cell death;cell organization and biogenesis;cellular component movement;cellular homeostasis;metabolic process;regulation of biological process;response to stimulus;transport	cytosol;membrane;mitochondrion	catalytic activity;metal ion binding;nucleotide binding;protein binding	Pf00350, Pf01926		Regulation of Apoptosis		1.914	0.835934	0.936591
Q9Y6V0	PCLO	Protein piccolo OS=Homo sapiens GN=PCLO PE=1 SV=4	cell organization and biogenesis;regulation of biological process;response to stimulus;transport	cytoskeleton;membrane	metal ion binding;protein binding	Pf00168, Pf05715	Insulin secretion			1.913	0.857136	0.935837
Q9UJZ1	STOML2	Stomatin-like protein 2, mitochondrial OS=Homo sapiens GN=STOML2 PE=1 SV=1	cell organization and biogenesis;cellular homeostasis;metabolic process;regulation of biological process;response to stimulus;transport	cytoplasm;cytoskeleton;membrane;mitochondrion	protein binding	Pf01145		Processing of SMDT1		1.911	0.917513	0.934328
Q9Y394	DHRS7	Dehydrogenase/reductase SDR family member 7 OS=Homo sapiens GN=DHRS7 PE=1 SV=1	metabolic process	membrane	catalytic activity	Pf00106, Pf08659, Pf13561				1.907	0.836956	0.931305
Q92747	ARPC1A	Actin-related protein 2/3 complex subunit 1A OS=Homo sapiens GN=ARPC1A PE=2 SV=2	cell organization and biogenesis;regulation of biological process;response to stimulus	cytoplasm;cytoskeleton;cytosol	protein binding	Pf00400	Endocytosis; Pathogenic Escherichia coli infection; Salmonella infection; Regulation of actin cytoskeleton; Bacterial invasion of epithelial cells; Fc gamma R-mediated phagocytosis; Shigellosis	EPHB-mediated forward signaling; Clathrin-mediated endocytosis; RHO GTPases Activate WASPs and WAVEs; Regulation of actin dynamics for phagocytic cup formation	Pathogenic Escherichia coli infection	1.907	0.918795	0.931305
P49257	LMAN1	Protein ERGIC-53 OS=Homo sapiens GN=LMAN1 PE=1 SV=2	cell organization and biogenesis;coagulation;metabolic process;regulation of biological process;transport	endoplasmic reticulum;Golgi;membrane	metal ion binding;protein binding	Pf03388	Protein processing in endoplasmic reticulum	Cargo concentration in the ER; COPII (Coat Protein 2) Mediated Vesicle Transport	Complement and Coagulation Cascades	1.905	0.898646	0.929791
Q12860	CNTN1	Contactin-1 OS=Homo sapiens GN=CNTN1 PE=1 SV=1	cell organization and biogenesis;regulation of biological process;response to stimulus	membrane	protein binding	Pf00041, Pf00047, Pf07679, Pf07686, Pf13895, Pf13927	Cell adhesion molecules (CAMs)	Activated NOTCH1 Transmits Signal to the Nucleus; NOTCH2 Activation and Transmission of Signal to the Nucleus; Neurofascin interactions		1.903	0.902526	0.928276
P41250	GARS	Glycine--tRNA ligase OS=Homo sapiens GN=GARS PE=1 SV=3	metabolic process	cytoplasm;cytosol;extracellular;mitochondrion;organelle lumen	catalytic activity;nucleotide binding;protein binding	Pf00458, Pf00587, Pf03129	Aminoacyl-tRNA biosynthesis	Mitochondrial tRNA aminoacylation; Cytosolic tRNA aminoacylation		1.902	0.841543	0.927517
Q86U38	NOP9	Nucleolar protein 9 OS=Homo sapiens GN=NOP9 PE=1 SV=1			RNA binding					1.902	0.918795	0.927517
O14735	CDIPT	CDP-diacylglycerol--inositol 3-phosphatidyltransferase OS=Homo sapiens GN=CDIPT PE=1 SV=1	metabolic process	endoplasmic reticulum;Golgi;membrane	catalytic activity;metal ion binding;protein binding	Pf01066	Phosphatidylinositol signaling system; Inositol phosphate metabolism; Glycerophospholipid metabolism; Metabolic pathways	Synthesis of PI		1.899	0.851281	0.92524
Q9NZ56	FMN2	Formin-2 OS=Homo sapiens GN=FMN2 PE=1 SV=4	cell organization and biogenesis;cellular component movement;development;metabolic process;regulation of biological process;response to stimulus;transport	cytoplasm;cytoskeleton;cytosol;endoplasmic reticulum;membrane;nucleus	catalytic activity;protein binding	Pf00443, Pf02181	Dorso-ventral axis formation			1.898	0.854996	0.92448
Q13123	IK	Protein Red OS=Homo sapiens GN=IK PE=1 SV=3	metabolic process;regulation of biological process	chromosome;cytoplasm;cytoskeleton;nucleus;spliceosomal complex	protein binding	Pf07807, Pf07808				1.898	0.848371	0.92448
P62258	YWHAE	14-3-3 protein epsilon OS=Homo sapiens GN=YWHAE PE=1 SV=1	cell organization and biogenesis;cellular component movement;cellular homeostasis;metabolic process;regulation of biological process;response to stimulus;transport	cytoplasm;cytosol;membrane;mitochondrion;nucleus	protein binding;RNA binding	Pf00244	Viral carcinogenesis; Epstein-Barr virus infection; Neurotrophin signaling pathway; Hippo signaling pathway; Oocyte meiosis; Cell cycle; PI3K-Akt signaling pathway	Regulation of PLK1 Activity at G2/M Transition; Recruitment of NuMA to mitotic centrosomes; Loss of Nlp from mitotic centrosomes; NADE modulates death signalling; Translocation of GLUT4 to the plasma membrane; Deregulated CDK5 triggers multiple neurodegenerative pathways in Alzheimer's disease models; Chk1/Chk2(Cds1) mediated inactivation of Cyclin B:Cdk1 complex; Signaling by Hippo; AURKA Activa…	Cell Cycle; Myometrial Relaxation and Contraction Pathways; VEGFA-VEGFR2 Signaling Pathway; Calcium Regulation in the Cardiac Cell; Sudden Infant Death Syndrome (SIDS) Susceptibility Pathways	1.896	0.846508	0.922959
Q92544	TM9SF4	Transmembrane 9 superfamily member 4 OS=Homo sapiens GN=TM9SF4 PE=1 SV=2	cell organization and biogenesis;cellular homeostasis;regulation of biological process;response to stimulus;transport	endosome;Golgi;membrane	protein binding	Pf02990				1.896	0.876194	0.922959
Q8ND76	CCNY	Cyclin-Y OS=Homo sapiens GN=CCNY PE=1 SV=2	cell division;regulation of biological process;response to stimulus	membrane;nucleus	enzyme regulator activity;protein binding	Pf00134				1.895	0.848371	0.922198
P61981	YWHAG	14-3-3 protein gamma OS=Homo sapiens GN=YWHAG PE=1 SV=2	cell organization and biogenesis;regulation of biological process;response to stimulus;transport	cytoplasm;cytosol;membrane;mitochondrion	enzyme regulator activity;protein binding;RNA binding	Pf00244	Viral carcinogenesis; Epstein-Barr virus infection; Hippo signaling pathway; Oocyte meiosis; Cell cycle; PI3K-Akt signaling pathway	Chk1/Chk2(Cds1) mediated inactivation of Cyclin B:Cdk1 complex; Regulation of PLK1 Activity at G2/M Transition; AURKA Activation by TPX2; Anchoring of the basal body to the plasma membrane; Recruitment of NuMA to mitotic centrosomes; Activation of BAD and translocation to mitochondria ; Recruitment of mitotic centrosome proteins and complexes; Loss of Nlp from mitotic centrosomes; Translocation o…	Cell Cycle; Prolactin Signaling Pathway; Myometrial Relaxation and Contraction Pathways; Calcium Regulation in the Cardiac Cell; Sudden Infant Death Syndrome (SIDS) Susceptibility Pathways	1.894	0.841726	0.921436
Q15629	TRAM1	Translocating chain-associated membrane protein 1 OS=Homo sapiens GN=TRAM1 PE=1 SV=3	cell organization and biogenesis;transport	endoplasmic reticulum;membrane	protein binding;receptor activity	Pf03798, Pf08390	Protein processing in endoplasmic reticulum	SRP-dependent cotranslational protein targeting to membrane	TLR4 Signaling and Tolerance	1.894	0.857136	0.921436
Q6P2Q9	PRPF8	Pre-mRNA-processing-splicing factor 8 OS=Homo sapiens GN=PRPF8 PE=1 SV=2	cell organization and biogenesis;metabolic process;response to stimulus	membrane;nucleus;spliceosomal complex	catalytic activity;protein binding;RNA binding	Pf01398, Pf08082, Pf08083, Pf08084, Pf10596, Pf10597, Pf10598, Pf12134	Spliceosome	mRNA Splicing - Major Pathway; mRNA Splicing - Minor Pathway	mRNA Processing	1.893	0.846508	0.920674
O14744	PRMT5	Protein arginine N-methyltransferase 5 OS=Homo sapiens GN=PRMT5 PE=1 SV=4	cell organization and biogenesis;cell proliferation;metabolic process;regulation of biological process	cytoplasm;cytosol;Golgi;nucleus	catalytic activity;DNA binding;nucleotide binding;protein binding	Pf02475, Pf05185	RNA transport	snRNP Assembly; Regulation of TP53 Activity through Methylation; RMTs methylate histone arginines		1.892	0.909566	0.919912
Q96EC8	YIPF6	Protein YIPF6 OS=Homo sapiens GN=YIPF6 PE=1 SV=2		endoplasmic reticulum;Golgi;membrane	protein binding	Pf04893		Golgi Associated Vesicle Biogenesis		1.888	0.870578	0.916859
Q14671	PUM1	Pumilio homolog 1 OS=Homo sapiens GN=PUM1 PE=1 SV=3	cell differentiation;metabolic process;regulation of biological process;response to stimulus	cytoplasm;cytosol;nucleus	protein binding;RNA binding	Pf00806		Golgi Associated Vesicle Biogenesis		1.884	0.900666	0.913799
Q9NX24	NHP2	H/ACA ribonucleoprotein complex subunit 2 OS=Homo sapiens GN=NHP2 PE=1 SV=1	cell organization and biogenesis;metabolic process	nucleus	protein binding;RNA binding	Pf01248	Ribosome biogenesis in eukaryotes	rRNA modification in the nucleus and cytosol; Telomere Extension By Telomerase		1.883	0.846508	0.913033
Q9NSE4	IARS2	Isoleucine--tRNA ligase, mitochondrial OS=Homo sapiens GN=IARS2 PE=1 SV=2	metabolic process;regulation of biological process	cytoplasm;cytosol;mitochondrion;organelle lumen	catalytic activity;nucleotide binding;RNA binding	Pf00133, Pf06827, Pf08264, Pf09334, Pf13603	Aminoacyl-tRNA biosynthesis	Mitochondrial tRNA aminoacylation		1.88	0.874094	0.910733
Q13442	PDAP1	28 kDa heat- and acid-stable phosphoprotein OS=Homo sapiens GN=PDAP1 PE=1 SV=1	cell proliferation;regulation of biological process;response to stimulus;transport	extracellular	RNA binding	Pf10252		Neutrophil degranulation		1.878	0.852602	0.909197
Q7Z2K6	ERMP1	Endoplasmic reticulum metallopeptidase 1 OS=Homo sapiens GN=ERMP1 PE=1 SV=2	metabolic process	endoplasmic reticulum;membrane	catalytic activity;metal ion binding	Pf04389				1.877	0.849737	0.908429
Q96A26	FAM162A	Protein FAM162A OS=Homo sapiens GN=FAM162A PE=1 SV=2	cell death;metabolic process;regulation of biological process;response to stimulus	cytosol;membrane;mitochondrion	protein binding	Pf06388				1.874	0.867144	0.906121
Q03113	GNA12	Guanine nucleotide-binding protein subunit alpha-12 OS=Homo sapiens GN=GNA12 PE=1 SV=4	cell differentiation;coagulation;regulation of biological process;response to stimulus	cytoplasm;membrane	catalytic activity;metal ion binding;nucleotide binding;protein binding;signal transducer activity	Pf00025, Pf00503	Vascular smooth muscle contraction; Phospholipase D signaling pathway; cGMP-PKG signaling pathway; MAPK signaling pathway; Pathways in cancer; Long-term depression; Regulation of actin cytoskeleton; Sphingolipid signaling pathway	Thrombin signalling through proteinase activated receptors (PARs); G alpha (12/13) signalling events	Human Thyroid Stimulating Hormone (TSH) signaling pathway; G Protein Signaling Pathways; MAPK Signaling Pathway; Regulation of Actin Cytoskeleton	1.871	0.848371	0.90381
P12277	CKB	Creatine kinase B-type OS=Homo sapiens GN=CKB PE=1 SV=1	cellular homeostasis;metabolic process	cytoplasm;cytosol;mitochondrion;nucleus	catalytic activity;nucleotide binding;protein binding	Pf00217, Pf02807	Metabolic pathways; Arginine and proline metabolism	Creatine metabolism	Urea cycle and metabolism of amino groups	1.868	0.849637	0.901494
O15091	KIAA0391	Mitochondrial ribonuclease P catalytic subunit OS=Homo sapiens GN=KIAA0391 PE=1 SV=2	metabolic process	mitochondrion;nucleus;organelle lumen	catalytic activity;protein binding			tRNA processing in the mitochondrion; rRNA processing in the mitochondrion		1.866	0.846508	0.899949
Q96F85	CNRIP1	CB1 cannabinoid receptor-interacting protein 1 OS=Homo sapiens GN=CNRIP1 PE=1 SV=1				Pf09972, Pf15043				1.861	0.857581	0.896078
P30049	ATP5D	ATP synthase subunit delta, mitochondrial OS=Homo sapiens GN=ATP5D PE=1 SV=2	cell organization and biogenesis;metabolic process;response to stimulus;transport	membrane;mitochondrion;organelle lumen	catalytic activity;nucleotide binding;transporter activity	Pf02823	Huntington's disease; Parkinson's disease; Alzheimer's disease; Oxidative phosphorylation; Metabolic pathways	Cristae formation; Formation of ATP by chemiosmotic coupling	Electron Transport Chain; Oxidative phosphorylation	1.859	0.857136	0.894527
Q8NEW0	SLC30A7	Zinc transporter 7 OS=Homo sapiens GN=SLC30A7 PE=2 SV=1	regulation of biological process;response to stimulus;transport	cytoplasm;Golgi;membrane	transporter activity	Pf01545		Insulin processing; Zinc efflux and compartmentalization by the SLC30 family	Zinc homeostasis	1.858	0.855757	0.893751
Q9ULD0	OGDHL	2-oxoglutarate dehydrogenase-like, mitochondrial OS=Homo sapiens GN=OGDHL PE=1 SV=3	metabolic process	cytosol;mitochondrion;organelle lumen	catalytic activity;metal ion binding;protein binding	Pf00676, Pf02779	Citrate cycle (TCA cycle); Carbon metabolism; Lysine degradation; Metabolic pathways; Tryptophan metabolism			1.857	0.85714	0.892974
Q6P1A2	LPCAT3	Lysophospholipid acyltransferase 5 OS=Homo sapiens GN=LPCAT3 PE=1 SV=1	metabolic process;regulation of biological process	endoplasmic reticulum;membrane	catalytic activity	Pf03062	Glycerophospholipid metabolism	Acyl chain remodelling of PS; Acyl chain remodelling of PE; Acyl chain remodelling of PC		1.856	0.849637	0.892197
P61421	ATP6V0D1	V-type proton ATPase subunit d 1 OS=Homo sapiens GN=ATP6V0D1 PE=1 SV=1	cell organization and biogenesis;cellular homeostasis;regulation of biological process;response to stimulus;transport	endosome;membrane	catalytic activity;protein binding;transporter activity	Pf01992	Viral carcinogenesis; Lysosome; Tuberculosis; Phagosome; Oxidative phosphorylation; Vibrio cholerae infection; Metabolic pathways; Epithelial cell signaling in Helicobacter pylori infection; Collecting duct acid secretion; Synaptic vesicle cycle; Rheumatoid arthritis	Transferrin endocytosis and recycling; ROS, RNS production in phagocytes; Ion channel transport; Insulin receptor recycling; XBP1(S) activates chaperone genes		1.856	0.886399	0.892197
Q9UBH6	XPR1	Xenotropic and polytropic retrovirus receptor 1 OS=Homo sapiens GN=XPR1 PE=1 SV=1	cellular homeostasis;regulation of biological process;response to stimulus;transport	cytoplasm;membrane	receptor activity;signal transducer activity;transporter activity	Pf03105, Pf03124				1.855	0.902526	0.891419
P20339	RAB5A	Ras-related protein Rab-5A OS=Homo sapiens GN=RAB5A PE=1 SV=2	cell organization and biogenesis;coagulation;metabolic process;regulation of biological process;response to stimulus;transport	cytoplasm;cytoskeleton;cytosol;endosome;membrane	catalytic activity;nucleotide binding;protein binding	Pf00009, Pf00025, Pf00071, Pf04670, Pf08477	Endocytosis; Amoebiasis; Tuberculosis; Phagosome; Vasopressin-regulated water reabsorption; Amyotrophic lateral sclerosis (ALS); Ras signaling pathway	TBC/RABGAPs; Clathrin-mediated endocytosis; Synthesis of PIPs at the plasma membrane; RAB GEFs exchange GTP for GDP on RABs; Factors involved in megakaryocyte development and platelet production; RAB geranylgeranylation	Amyotrophic lateral sclerosis (ALS); VEGFA-VEGFR2 Signaling Pathway; EGF/EGFR Signaling Pathway	1.852	0.857136	0.889084
P10155	TROVE2	60 kDa SS-A/Ro ribonucleoprotein OS=Homo sapiens GN=TROVE2 PE=1 SV=2	cell organization and biogenesis;metabolic process;regulation of biological process;response to stimulus	cytoplasm;cytosol;nucleus	metal ion binding;RNA binding	Pf05731, Pf09967, Pf13519	Systemic lupus erythematosus			1.852	0.855757	0.889084
Q96GM1	LPPR2; PLPPR2	Phospholipid phosphatase-related protein type 2 OS=Homo sapiens GN=PLPPR2 PE=2 SV=1	metabolic process;regulation of biological process;response to stimulus	membrane	catalytic activity	Pf01569		Lysosphingolipid and LPA receptors		1.849	0.902162	0.886745
P23284	PPIB	Peptidyl-prolyl cis-trans isomerase B OS=Homo sapiens GN=PPIB PE=1 SV=2	metabolic process;regulation of biological process	endoplasmic reticulum;membrane;nucleus;organelle lumen	catalytic activity;protein binding;RNA binding	Pf00160		Collagen biosynthesis and modifying enzymes	Prolactin Signaling Pathway	1.848	0.857136	0.885965
Q86U44	METTL3	N6-adenosine-methyltransferase catalytic subunit OS=Homo sapiens GN=METTL3 PE=1 SV=2	cell differentiation;cell organization and biogenesis;metabolic process;regulation of biological process;response to stimulus	cytoplasm;nucleus	catalytic activity;protein binding;RNA binding	Pf05063		Processing of Capped Intron-Containing Pre-mRNA	mRNA Processing	1.847	0.902526	0.885184
Q9Y5T5	USP16	Ubiquitin carboxyl-terminal hydrolase 16 OS=Homo sapiens GN=USP16 PE=1 SV=1	cell division;cell organization and biogenesis;metabolic process;regulation of biological process;response to stimulus	cytoplasm;nucleus	catalytic activity;metal ion binding;protein binding	Pf00443, Pf02148, Pf13423		Ub-specific processing proteases		1.841	0.909566	0.88049
Q00610	CLTC	Clathrin heavy chain 1 OS=Homo sapiens GN=CLTC PE=1 SV=5	cell differentiation;cell division;cell organization and biogenesis;cellular component movement;metabolic process;regulation of biological process;response to stimulus;transport	cytoplasm;cytoskeleton;cytosol;endosome;membrane;vacuole	protein binding;RNA binding;structural molecule activity	Pf00637, Pf01394, Pf04053, Pf09268, Pf13838	Lysosome; Endocytosis; Huntington's disease; Endocrine and other factor-regulated calcium reabsorption; Bacterial invasion of epithelial cells; Synaptic vesicle cycle	Cargo recognition for clathrin-mediated endocytosis; Formation of annular gap junctions; Golgi Associated Vesicle Biogenesis; Recycling pathway of L1; LDL clearance; Lysosome Vesicle Biogenesis; EPH-ephrin mediated repulsion of cells; Entry of Influenza Virion into Host Cell via Endocytosis; Retrograde neurotrophin signalling; VLDLR internalisation and degradation; WNT5A-dependent internalization…	Synaptic Vesicle Pathway; VEGFA-VEGFR2 Signaling Pathway; Complement and Coagulation Cascades	1.84	0.857136	0.879706
Q16629	SRSF7	Serine/arginine-rich splicing factor 7 OS=Homo sapiens GN=SRSF7 PE=1 SV=1	metabolic process;regulation of biological process;transport	cytoplasm;nucleus	metal ion binding;protein binding;RNA binding	Pf00076, Pf13893, Pf14259	Spliceosome; Herpes simplex infection	Cleavage of Growing Transcript in the Termination Region ; Transport of Mature mRNA derived from an Intron-Containing Transcript; mRNA 3'-end processing; mRNA Splicing - Major Pathway; mRNA Splicing - Minor Pathway	mRNA Processing	1.839	0.857136	0.878921
P63000	RAC1	Ras-related C3 botulinum toxin substrate 1 OS=Homo sapiens GN=RAC1 PE=1 SV=1	cell organization and biogenesis;cell proliferation;cellular component movement;coagulation;defense response;metabolic process;regulation of biological process;response to stimulus;transport	cytoplasm;cytosol;membrane	catalytic activity;nucleotide binding;protein binding	Pf00025, Pf00071, Pf08477	Viral carcinogenesis; Osteoclast differentiation; Pancreatic cancer; Neurotrophin signaling pathway; B cell receptor signaling pathway; VEGF signaling pathway; Rap1 signaling pathway; MAPK signaling pathway; Colorectal cancer; Natural killer cell mediated cytotoxicity; Pathways in cancer; AGE-RAGE signaling pathway in diabetic complications; Renal cell carcinoma; Phagosome; Pancreatic secretion; …	SEMA3A-Plexin repulsion signaling by inhibiting Integrin adhesion; Sema3A PAK dependent Axon repulsion; Rho GTPase cycle; FCERI mediated MAPK activation; MET activates RAP1 and RAC1; RHO GTPases activate CIT; Factors involved in megakaryocyte development and platelet production; PCP/CE pathway; Nef and signal transduction; RHO GTPases Activate NADPH Oxidases; Translocation of GLUT4 to the plasma …	Androgen receptor signaling pathway; Nucleotide-binding Oligomerization Domain (NOD) pathway; Regulation of toll-like receptor signaling pathway; Target Of Rapamycin (TOR) Signaling; Physiological and Pathological Hypertrophy of the Heart; MicroRNAs in cardiomyocyte hypertrophy; Integrin-mediated Cell Adhesion; RANKL/RANK (Receptor activator of NFKB (ligand)) Signaling Pathway; Leptin signaling p…	1.839	0.857136	0.878921
P41252	IARS	Isoleucine--tRNA ligase, cytoplasmic OS=Homo sapiens GN=IARS PE=1 SV=2	cell differentiation;metabolic process;regulation of biological process	cytoplasm;cytosol;membrane	catalytic activity;nucleotide binding;protein binding;RNA binding	Pf00133, Pf01406, Pf08264, Pf09334	Aminoacyl-tRNA biosynthesis	Cytosolic tRNA aminoacylation; SeMet incorporation into proteins	Amino Acid metabolism	1.836	0.886507	0.876566
Q9NPE3	NOP10	H/ACA ribonucleoprotein complex subunit 3 OS=Homo sapiens GN=NOP10 PE=1 SV=1	cell organization and biogenesis;metabolic process	nucleus	protein binding;RNA binding	Pf04135	Ribosome biogenesis in eukaryotes	rRNA modification in the nucleus and cytosol		1.836	0.902882	0.876566
P54284	CACNB3	Voltage-dependent L-type calcium channel subunit beta-3 OS=Homo sapiens GN=CACNB3 PE=1 SV=1	cell communication;cell organization and biogenesis;cellular homeostasis;regulation of biological process;response to stimulus;transport	cytosol;membrane	protein binding;transporter activity	Pf00625, Pf12052	Arrhythmogenic right ventricular cardiomyopathy (ARVC); Dilated cardiomyopathy; MAPK signaling pathway; Oxytocin signaling pathway; Adrenergic signaling in cardiomyocytes; Cardiac muscle contraction; Hypertrophic cardiomyopathy (HCM)	Phase 2 - plateau phase; Adrenaline,noradrenaline inhibits insulin secretion; Phase 0 - rapid depolarisation; NCAM1 interactions; Presynaptic depolarization and calcium channel opening	Arrhythmogenic Right Ventricular Cardiomyopathy; Myometrial Relaxation and Contraction Pathways; Calcium Regulation in the Cardiac Cell	1.833	0.857136	0.874207
Q13936	CACNA1C	Voltage-dependent L-type calcium channel subunit alpha-1C OS=Homo sapiens GN=CACNA1C PE=1 SV=4	cell communication;cellular homeostasis;regulation of biological process;response to stimulus;transport	cytoplasm;membrane	metal ion binding;protein binding;transporter activity	Pf00520, Pf08016, Pf08763	Dopaminergic synapse; Serotonergic synapse; Arrhythmogenic right ventricular cardiomyopathy (ARVC); Vascular smooth muscle contraction; Glutamatergic synapse; Dilated cardiomyopathy; Amphetamine addiction; cGMP-PKG signaling pathway; Renin secretion; MAPK signaling pathway; Oxytocin signaling pathway; Circadian entrainment; Type II diabetes mellitus; Long-term potentiation; Insulin secretion; Adr…	Adrenaline,noradrenaline inhibits insulin secretion; Phase 0 - rapid depolarisation; NCAM1 interactions; Phase 2 - plateau phase	Nicotine Activity on Chromaffin Cells; Alzheimers Disease; Arrhythmogenic Right Ventricular Cardiomyopathy; Calcium Regulation in the Cardiac Cell	1.833	0.877625	0.874207
O00231	PSMD11	26S proteasome non-ATPase regulatory subunit 11 OS=Homo sapiens GN=PSMD11 PE=1 SV=3	cell differentiation;cell organization and biogenesis;metabolic process;regulation of biological process;response to stimulus;transport	cytoplasm;cytosol;extracellular;membrane;nucleus;organelle lumen;proteasome	catalytic activity;protein binding;structural molecule activity	Pf01399	Epstein-Barr virus infection; Proteasome	Regulation of RAS by GAPs; CDT1 association with the CDC6:ORC:origin complex; Downstream TCR signaling; UCH proteinases; NIK-->noncanonical NF-kB signaling; Hh mutants that don't undergo autocatalytic processing are degraded by ERAD; SCF-beta-TrCP mediated degradation of Emi1; Neutrophil degranulation; Cross-presentation of soluble exogenous antigens (endosomes); Separation of Sister Chromatids; …	Proteasome Degradation; Parkin-Ubiquitin Proteasomal System pathway	1.833	0.857136	0.874207
Q9Y678	COPG1	Coatomer subunit gamma-1 OS=Homo sapiens GN=COPG1 PE=1 SV=1	cellular component movement;transport	cytoplasm;cytosol;Golgi;membrane	protein binding;structural molecule activity	Pf01602, Pf08752		COPI-dependent Golgi-to-ER retrograde traffic; COPI-mediated anterograde transport		1.832	0.902526	0.87342
Q9H2V7	SPNS1	Protein spinster homolog 1 OS=Homo sapiens GN=SPNS1 PE=1 SV=1	regulation of biological process;response to stimulus;transport	membrane;mitochondrion	protein binding;transporter activity	Pf00083, Pf07690				1.832	0.909566	0.87342
O95202	LETM1	Mitochondrial proton/calcium exchanger protein OS=Homo sapiens GN=LETM1 PE=1 SV=1	cell organization and biogenesis;cellular homeostasis;transport	membrane;mitochondrion	metal ion binding;protein binding;transporter activity	Pf07766, Pf13833		Mitochondrial calcium ion transport		1.831	0.857136	0.872632
Q9H244	P2RY12	P2Y purinoceptor 12 OS=Homo sapiens GN=P2RY12 PE=1 SV=1	cell organization and biogenesis;cellular component movement;coagulation;metabolic process;regulation of biological process;response to stimulus;transport	cell surface;membrane;mitochondrion	metal ion binding;receptor activity;signal transducer activity	Pf00001, Pf10328	Platelet activation	P2Y receptors; G alpha (i) signalling events; ADP signalling through P2Y purinoceptor 12	GPCRs, Class A Rhodopsin-like	1.828	0.857136	0.870266
P31689	DNAJA1	DnaJ homolog subfamily A member 1 OS=Homo sapiens GN=DNAJA1 PE=1 SV=2	cellular component movement;metabolic process;regulation of biological process;response to stimulus;transport	cytoplasm;cytoskeleton;cytosol;endoplasmic reticulum;membrane;mitochondrion;nucleus	enzyme regulator activity;metal ion binding;nucleotide binding;protein binding	Pf00226, Pf00684, Pf01556	Protein processing in endoplasmic reticulum	HSP90 chaperone cycle for steroid hormone receptors (SHR)	Exercise-induced Circadian Regulation	1.825	0.857136	0.867896
Q5T8D3	ACBD5	Acyl-CoA-binding domain-containing protein 5 OS=Homo sapiens GN=ACBD5 PE=1 SV=1	cell communication;cell organization and biogenesis;metabolic process;response to stimulus;transport	membrane;nucleus		Pf00887		Peroxisomal lipid metabolism		1.823	0.876194	0.866315
O00499	BIN1	Myc box-dependent-interacting protein 1 OS=Homo sapiens GN=BIN1 PE=1 SV=1	cell differentiation;cell organization and biogenesis;cell proliferation;development;regulation of biological process;transport	cytoplasm;cytoskeleton;cytosol;membrane;nucleus	protein binding	Pf00018, Pf03114, Pf07653, Pf14604	Endocytosis; Fc gamma R-mediated phagocytosis	Clathrin-mediated endocytosis	VEGFA-VEGFR2 Signaling Pathway	1.821	0.909566	0.864731
Q7L1I2	SV2B	Synaptic vesicle glycoprotein 2B OS=Homo sapiens GN=SV2B PE=1 SV=1	transport	membrane	protein binding;transporter activity	Pf00083, Pf07690, Pf13347, Pf13599	ECM-receptor interaction	Toxicity of botulinum toxin type A (BoNT/A); Toxicity of botulinum toxin type D (BoNT/D); Toxicity of botulinum toxin type E (BoNT/E); Toxicity of botulinum toxin type F (BoNT/F)		1.82	0.864409	0.863938
Q14994	NR1I3	Nuclear receptor subfamily 1 group I member 3 OS=Homo sapiens GN=NR1I3 PE=1 SV=2	metabolic process;regulation of biological process;response to stimulus	cytoplasm;cytoskeleton;cytosol;nucleus	DNA binding;metal ion binding;receptor activity;signal transducer activity	Pf00104, Pf00105		Nuclear Receptor transcription pathway	Nuclear Receptors; Drug Induction of Bile Acid Pathway; Constitutive Androstane Receptor Pathway; Nuclear Receptors in Lipid Metabolism and Toxicity	1.819	0.947073	0.863146
Q6UX07	DHRS13	Dehydrogenase/reductase SDR family member 13 OS=Homo sapiens GN=DHRS13 PE=2 SV=1	metabolic process	extracellular;membrane	catalytic activity	Pf00106, Pf01370, Pf03435, Pf08659, Pf13460, Pf13561				1.817	0.910195	0.861558
Q96G97	BSCL2	Seipin OS=Homo sapiens GN=BSCL2 PE=1 SV=3	cell differentiation;cell organization and biogenesis;metabolic process;regulation of biological process;response to stimulus	endoplasmic reticulum;membrane	enzyme regulator activity;protein binding	Pf03344, Pf05395, Pf06775			Adipogenesis	1.813	0.902526	0.858379
Q9NRX6	TMEM167B	Protein kish-B OS=Homo sapiens GN=TMEM167B PE=3 SV=1	transport	Golgi;membrane		Pf06842				1.813	0.909566	0.858379
P45985	MAP2K4	Dual specificity mitogen-activated protein kinase kinase 4 OS=Homo sapiens GN=MAP2K4 PE=1 SV=1	cell death;cell growth;metabolic process;regulation of biological process;response to stimulus	cytoplasm;cytosol;nucleus	catalytic activity;nucleotide binding;protein binding	Pf00069, Pf07714, Pf14531	Chagas disease (American trypanosomiasis); TNF signaling pathway; Hepatitis B; Epstein-Barr virus infection; MAPK signaling pathway; ErbB signaling pathway; HTLV-I infection; Toll-like receptor signaling pathway; Fc epsilon RI signaling pathway; GnRH signaling pathway; Epithelial cell signaling in Helicobacter pylori infection; Influenza A	Uptake and function of anthrax toxins; MAP3K8 (TPL2)-dependent MAPK1/3 activation; FCERI mediated MAPK activation; Activated TLR4 signalling; Interleukin-1 family signaling; JNK (c-Jun kinases) phosphorylation and activation mediated by activated human TAK1; Oxidative Stress Induced Senescence	Regulation of toll-like receptor signaling pathway; MicroRNAs in cardiomyocyte hypertrophy; IL-1 signaling pathway; Signaling Pathways in Glioblastoma; TNF alpha Signaling Pathway; PDGF Pathway; Apoptosis; Structural Pathway of Interleukin 1 (IL-1); Cardiac Hypertrophic Response; Fas Ligand (FasL) pathway and Stress induction of Heat Shock Proteins (HSP) regulation; IL-6 signaling pathway; TGF-be…	1.811	0.870578	0.856787
O75915	ARL6IP5	PRA1 family protein 3 OS=Homo sapiens GN=ARL6IP5 PE=1 SV=1	regulation of biological process;response to stimulus;transport	cytoplasm;cytoskeleton;endoplasmic reticulum;membrane	protein binding	Pf02990, Pf03208		Glutamate Neurotransmitter Release Cycle		1.809	0.892	0.855192
Q96JG6	CCDC132; VPS50	Syndetin OS=Homo sapiens GN=VPS50 PE=1 SV=3	transport	endosome;membrane	protein binding	Pf10474, Pf10475				1.808	0.874094	0.854395
O14880	MGST3	Microsomal glutathione S-transferase 3 OS=Homo sapiens GN=MGST3 PE=1 SV=1	metabolic process;response to stimulus	endoplasmic reticulum;membrane	antioxidant activity;catalytic activity;protein binding	Pf01124	Glutathione metabolism; Metabolism of xenobiotics by cytochrome P450; Drug metabolism - cytochrome P450; Chemical carcinogenesis; Platinum drug resistance	Glutathione conjugation; Aflatoxin activation and detoxification	NRF2 pathway; Metapathway biotransformation	1.804	0.874913	0.851199
P40818	USP8	Ubiquitin carboxyl-terminal hydrolase 8 OS=Homo sapiens GN=USP8 PE=1 SV=1	cell organization and biogenesis;cell proliferation;metabolic process;response to stimulus	cytoplasm;cytosol;endosome;membrane;nucleus	catalytic activity;protein binding	Pf00443, Pf00581, Pf08969, Pf13423	Endocytosis	Negative regulation of MET activity; Ub-specific processing proteases; Regulation of FZD by ubiquitination; Downregulation of ERBB2:ERBB3 signaling	EGF/EGFR Signaling Pathway	1.802	0.912108	0.849599
O75643	SNRNP200	U5 small nuclear ribonucleoprotein 200 kDa helicase OS=Homo sapiens GN=SNRNP200 PE=1 SV=2	cell differentiation;cell organization and biogenesis;metabolic process	membrane;nucleus;spliceosomal complex	catalytic activity;DNA binding;nucleotide binding;protein binding;RNA binding	Pf00270, Pf00271, Pf02889, Pf04851	Spliceosome	mRNA Splicing - Major Pathway; mRNA Splicing - Minor Pathway		1.801	0.902526	0.848798
Q96PY5	FMNL2	Formin-like protein 2 OS=Homo sapiens GN=FMNL2 PE=1 SV=3	cell organization and biogenesis;metabolic process;regulation of biological process	cytoplasm;cytoskeleton;cytosol	protein binding	Pf02181, Pf04111, Pf06160, Pf06367, Pf06371, Pf12718		RHO GTPases Activate Formins		1.8	0.876194	0.847997
Q02543	RPL18A	60S ribosomal protein L18a OS=Homo sapiens GN=RPL18A PE=1 SV=2	cell organization and biogenesis;metabolic process;response to stimulus;transport	cytosol;membrane;ribosome	protein binding;RNA binding;structural molecule activity	Pf01775	Ribosome	Peptide chain elongation; Eukaryotic Translation Termination; Viral mRNA Translation; L13a-mediated translational silencing of Ceruloplasmin expression; Nonsense Mediated Decay (NMD) independent of the Exon Junction Complex (EJC); Selenocysteine synthesis; Nonsense Mediated Decay (NMD) enhanced by the Exon Junction Complex (EJC); GTP hydrolysis and joining of the 60S ribosomal subunit; Major path…	Cytoplasmic Ribosomal Proteins	1.794	0.918795	0.84318
P36542	ATP5C1	ATP synthase subunit gamma, mitochondrial OS=Homo sapiens GN=ATP5C1 PE=1 SV=1	cell organization and biogenesis;metabolic process;transport	membrane;mitochondrion;organelle lumen	catalytic activity;RNA binding;transporter activity	Pf00231	Huntington's disease; Parkinson's disease; Alzheimer's disease; Oxidative phosphorylation; Metabolic pathways	Cristae formation; Formation of ATP by chemiosmotic coupling	Electron Transport Chain	1.793	0.880091	0.842375
Q9ULU8	CADPS	Calcium-dependent secretion activator 1 OS=Homo sapiens GN=CADPS PE=1 SV=3	cell organization and biogenesis;transport	cytosol;membrane	metal ion binding;protein binding	Pf00169, Pf06292				1.793	0.896596	0.842375
Q9BSJ8	ESYT1	Extended synaptotagmin-1 OS=Homo sapiens GN=ESYT1 PE=1 SV=1	metabolic process;transport	endoplasmic reticulum;membrane	metal ion binding;protein binding	Pf00168		Glycosphingolipid metabolism		1.788	0.912108	0.838347
O14807	MRAS	Ras-related protein M-Ras OS=Homo sapiens GN=MRAS PE=1 SV=2	cell organization and biogenesis;development;regulation of biological process;response to stimulus	membrane	catalytic activity;nucleotide binding;protein binding	Pf00009, Pf00071, Pf08477	Tight junction; Phospholipase D signaling pathway; Rap1 signaling pathway; MAPK signaling pathway; HTLV-I infection; Proteoglycans in cancer; Regulation of actin cytoskeleton; Ras signaling pathway		MAPK Signaling Pathway; Regulation of Actin Cytoskeleton	1.786	0.886399	0.836732
Q9UHQ9	CYB5R1	NADH-cytochrome b5 reductase 1 OS=Homo sapiens GN=CYB5R1 PE=1 SV=1	metabolic process;transport	membrane;mitochondrion	catalytic activity;protein binding	Pf00175, Pf00970	Amino sugar and nucleotide sugar metabolism	Platelet degranulation ; Erythrocytes take up carbon dioxide and release oxygen	Oxidation by Cytochrome P450	1.786	0.905015	0.836732
Q9NYL4	FKBP11	Peptidyl-prolyl cis-trans isomerase FKBP11 OS=Homo sapiens GN=FKBP11 PE=1 SV=1	metabolic process	cytoplasm;membrane	catalytic activity	Pf00254				1.786	0.912108	0.836732
Q96KA5	CLPTM1L	Cleft lip and palate transmembrane protein 1-like protein OS=Homo sapiens GN=CLPTM1L PE=1 SV=1	cell death	membrane		Pf05602				1.785	0.918795	0.835924
P62424	RPL7A	60S ribosomal protein L7a OS=Homo sapiens GN=RPL7A PE=1 SV=2	cell organization and biogenesis;metabolic process;transport	cytoplasm;cytosol;membrane;nucleus;ribosome	protein binding;RNA binding;structural molecule activity	Pf01248	Ribosome	Peptide chain elongation; Eukaryotic Translation Termination; Viral mRNA Translation; L13a-mediated translational silencing of Ceruloplasmin expression; Nonsense Mediated Decay (NMD) independent of the Exon Junction Complex (EJC); Selenocysteine synthesis; Nonsense Mediated Decay (NMD) enhanced by the Exon Junction Complex (EJC); GTP hydrolysis and joining of the 60S ribosomal subunit; Major path…	Cytoplasmic Ribosomal Proteins	1.784	0.899886	0.835116
Q00577	PURA	Transcriptional activator protein Pur-alpha OS=Homo sapiens GN=PURA PE=1 SV=2	cell differentiation;metabolic process;regulation of biological process	cytoplasm;nucleus	DNA binding;protein binding;RNA binding;translation regulator activity	Pf04845			Exercise-induced Circadian Regulation	1.783	0.900666	0.834307
P28328	PEX2	Peroxisome biogenesis factor 2 OS=Homo sapiens GN=PEX2 PE=1 SV=2	cell organization and biogenesis;metabolic process;regulation of biological process;transport	membrane	catalytic activity;metal ion binding;protein binding	Pf00097, Pf04757	Peroxisome	E3 ubiquitin ligases ubiquitinate target proteins		1.781	0.902526	0.832688
Q16555	DPYSL2	Dihydropyrimidinase-related protein 2 OS=Homo sapiens GN=DPYSL2 PE=1 SV=1	cell differentiation;cell organization and biogenesis;cellular component movement;development;metabolic process;regulation of biological process;response to stimulus;transport	cytoplasm;cytoskeleton;cytosol;membrane	catalytic activity;protein binding	Pf01979, Pf07969, Pf13147, Pf13594	Axon guidance	Recycling pathway of L1; CRMPs in Sema3A signaling	Regulation of Microtubule Cytoskeleton; Brain-Derived Neurotrophic Factor (BDNF) signaling pathway	1.779	0.892	0.831067
P09661	SNRPA1	U2 small nuclear ribonucleoprotein A' OS=Homo sapiens GN=SNRPA1 PE=1 SV=2	metabolic process;regulation of biological process;response to stimulus	nucleus;spliceosomal complex	protein binding;RNA binding	Pf12799, Pf13855, Pf14580	Spliceosome	Gene and protein expression by JAK-STAT signaling after Interleukin-12 stimulation; Interleukin-12 family signaling; mRNA Splicing - Major Pathway	mRNA Processing	1.778	0.909566	0.830255
Q9BVV7	TIMM21	Mitochondrial import inner membrane translocase subunit Tim21 OS=Homo sapiens GN=TIMM21 PE=1 SV=1	cell organization and biogenesis;transport	membrane;mitochondrion	protein binding	Pf08294, Pf08695		Mitochondrial protein import; Metabolism of proteins		1.777	0.909566	0.829444
Q14409		Glycerol kinase 3 OS=Homo sapiens GN=GK3P PE=2 SV=2	metabolic process	cytoplasm;membrane;mitochondrion	catalytic activity;nucleotide binding	Pf00370, Pf02782		Triglyceride biosynthesis		1.775	0.946204	0.827819
O95219	SNX4	Sorting nexin-4 OS=Homo sapiens GN=SNX4 PE=1 SV=1	cell organization and biogenesis;transport	cytoplasm;endosome;membrane	protein binding	Pf00787	Endocytosis			1.774	0.902526	0.827006
O15042	U2SURP	U2 snRNP-associated SURP motif-containing protein OS=Homo sapiens GN=U2SURP PE=1 SV=2	metabolic process	nucleus	protein binding;RNA binding	Pf00076, Pf01805, Pf08312, Pf13893, Pf14259	Spliceosome	mRNA Splicing - Major Pathway		1.773	0.909566	0.826193
Q6UXV4	APOOL	MICOS complex subunit MIC27 OS=Homo sapiens GN=APOOL PE=1 SV=1	cell organization and biogenesis;transport	extracellular;membrane;mitochondrion;organelle lumen	protein binding	Pf09769		Platelet degranulation ; Cristae formation		1.77	0.900666	0.823749
P60866	RPS20	40S ribosomal protein S20 OS=Homo sapiens GN=RPS20 PE=1 SV=1	cell organization and biogenesis;metabolic process;transport	cytoplasm;cytosol;membrane;ribosome	protein binding;RNA binding;structural molecule activity	Pf00338	Ribosome	Peptide chain elongation; Eukaryotic Translation Termination; Viral mRNA Translation; Formation of the ternary complex, and subsequently, the 43S complex; L13a-mediated translational silencing of Ceruloplasmin expression; Selenocysteine synthesis; Nonsense Mediated Decay (NMD) independent of the Exon Junction Complex (EJC); Nonsense Mediated Decay (NMD) enhanced by the Exon Junction Complex (EJC)…	Cytoplasmic Ribosomal Proteins	1.769	0.900666	0.822934
Q07065	CKAP4	Cytoskeleton-associated protein 4 OS=Homo sapiens GN=CKAP4 PE=1 SV=2	metabolic process;transport	cytoplasm;cytoskeleton;cytosol;endoplasmic reticulum;membrane;organelle lumen	RNA binding	Pf13166	Protein processing in endoplasmic reticulum	Post-translational protein phosphorylation; Regulation of Insulin-like Growth Factor (IGF) transport and uptake by Insulin-like Growth Factor Binding Proteins (IGFBPs); Surfactant metabolism; Neutrophil degranulation		1.768	0.900666	0.822118
P18124	RPL7	60S ribosomal protein L7 OS=Homo sapiens GN=RPL7 PE=1 SV=1	cell organization and biogenesis;metabolic process;transport	cytoplasm;cytosol;membrane;nucleus;ribosome	DNA binding;protein binding;RNA binding;structural molecule activity	Pf00327, Pf08079	Ribosome	Peptide chain elongation; Eukaryotic Translation Termination; Viral mRNA Translation; L13a-mediated translational silencing of Ceruloplasmin expression; Nonsense Mediated Decay (NMD) independent of the Exon Junction Complex (EJC); Selenocysteine synthesis; Nonsense Mediated Decay (NMD) enhanced by the Exon Junction Complex (EJC); GTP hydrolysis and joining of the 60S ribosomal subunit; Major path…	Cytoplasmic Ribosomal Proteins	1.768	0.912108	0.822118
Q9UIA9	XPO7	Exportin-7 OS=Homo sapiens GN=XPO7 PE=1 SV=3	transport	cytoplasm;nucleus	protein binding;transporter activity	Pf03810				1.766	0.900666	0.820485
Q9HAV0	GNB4	Guanine nucleotide-binding protein subunit beta-4 OS=Homo sapiens GN=GNB4 PE=1 SV=3	metabolic process;regulation of biological process;response to stimulus	cytosol;membrane	protein binding;signal transducer activity	Pf00400	Dopaminergic synapse; Serotonergic synapse; Glutamatergic synapse; Circadian entrainment; Morphine addiction; Pathways in cancer; Retrograde endocannabinoid signaling; GABAergic synapse; Alcoholism; Ras signaling pathway; Chemokine signaling pathway; Cholinergic synapse; PI3K-Akt signaling pathway	G alpha (z) signalling events; G alpha (12/13) signalling events; Cooperation of PDCL (PhLP1) and TRiC/CCT in G-protein beta folding; G alpha (s) signalling events; Glucagon-type ligand receptors; Ca2+ pathway; Thromboxane signalling through TP receptor; ADP signalling through P2Y purinoceptor 1; ADP signalling through P2Y purinoceptor 12; Adrenaline,noradrenaline inhibits insulin secretion; Gluc…	Myometrial Relaxation and Contraction Pathways; Chemokine signaling pathway; Focal Adhesion-PI3K-Akt-mTOR-signaling pathway; Calcium Regulation in the Cardiac Cell	1.765	0.902526	0.819668
Q13617	CUL2	Cullin-2 OS=Homo sapiens GN=CUL2 PE=1 SV=2	metabolic process;regulation of biological process;response to stimulus	cytosol	catalytic activity;protein binding	Pf00888, Pf10557	HIF-1 signaling pathway; Ubiquitin mediated proteolysis; Pathways in cancer; Renal cell carcinoma	Oxygen-dependent proline hydroxylation of Hypoxia-inducible Factor Alpha; Regulation of expression of SLITs and ROBOs; Antigen processing: Ubiquitination & Proteasome degradation; Neddylation		1.764	0.912108	0.818851
P63096	GNAI1	Guanine nucleotide-binding protein G(i) subunit alpha-1 OS=Homo sapiens GN=GNAI1 PE=1 SV=2	cell division;metabolic process;regulation of biological process;response to stimulus;transport	cytoplasm;cytoskeleton;membrane;nucleus	catalytic activity;metal ion binding;nucleotide binding;protein binding;signal transducer activity	Pf00025, Pf00503	Dopaminergic synapse; Chagas disease (American trypanosomiasis); Serotonergic synapse; Tight junction; Glutamatergic synapse; cGMP-PKG signaling pathway; Renin secretion; Rap1 signaling pathway; Progesterone-mediated oocyte maturation; Oxytocin signaling pathway; Circadian entrainment; Morphine addiction; Pathways in cancer; Gap junction; Adrenergic signaling in cardiomyocytes; Pertussis; Toxopla…	G alpha (z) signalling events; Cooperation of PDCL (PhLP1) and TRiC/CCT in G-protein beta folding; G alpha (s) signalling events; PLC beta mediated events; ADP signalling through P2Y purinoceptor 12; Adrenaline,noradrenaline inhibits insulin secretion; Adenylate cyclase inhibitory pathway; G-protein activation	Nicotine Activity on Dopaminergic Neurons; Human Thyroid Stimulating Hormone (TSH) signaling pathway; Endothelin Pathways; Corticotropin-releasing hormone signaling pathway; Signal Transduction of S1P Receptor; Common Pathways Underlying Drug Addiction; G Protein Signaling Pathways; Cell-type Dependent Selectivity of CCK2R Signaling; Chemokine signaling pathway; Calcium Regulation in the Cardiac …	1.762	0.902526	0.817214
Q99962	SH3GL2	Endophilin-A1 OS=Homo sapiens GN=SH3GL2 PE=1 SV=1	cell growth;cell organization and biogenesis;cellular component movement;regulation of biological process;response to stimulus;transport	cytoplasm;cytosol;endosome;membrane	protein binding	Pf00018, Pf03114, Pf07653, Pf10455, Pf14604	Endocytosis	Cargo recognition for clathrin-mediated endocytosis; EGFR downregulation; Golgi Associated Vesicle Biogenesis; Recycling pathway of L1; Lysosome Vesicle Biogenesis; Negative regulation of MET activity; Retrograde neurotrophin signalling; InlB-mediated entry of Listeria monocytogenes into host cell; MHC class II antigen presentation	EGF/EGFR Signaling Pathway	1.762	0.902882	0.817214
Q8WXS5	CACNG8	Voltage-dependent calcium channel gamma-8 subunit OS=Homo sapiens GN=CACNG8 PE=2 SV=3	regulation of biological process;transport	membrane	transporter activity	Pf00822, Pf13903	Arrhythmogenic right ventricular cardiomyopathy (ARVC); Dilated cardiomyopathy; MAPK signaling pathway; Oxytocin signaling pathway; Adrenergic signaling in cardiomyocytes; Cardiac muscle contraction; Hypertrophic cardiomyopathy (HCM)	Phase 0 - rapid depolarisation; Trafficking of AMPA receptors; Phase 2 - plateau phase; LGI-ADAM interactions	Arrhythmogenic Right Ventricular Cardiomyopathy	1.761	0.902526	0.816395
Q53FP2	TMEM35; TMEM35A	Transmembrane protein 35A OS=Homo sapiens GN=TMEM35A PE=2 SV=2		membrane						1.76	0.900666	0.815575
O95573	ACSL3	Long-chain-fatty-acid--CoA ligase 3 OS=Homo sapiens GN=ACSL3 PE=1 SV=3	cell organization and biogenesis;metabolic process;regulation of biological process;response to stimulus;transport	endoplasmic reticulum;Golgi;membrane;mitochondrion	catalytic activity;nucleotide binding;protein binding	Pf00501	Peroxisome; Fatty acid degradation; PPAR signaling pathway; Fatty acid biosynthesis; Metabolic pathways; Adipocytokine signaling pathway; Fatty acid metabolism	Synthesis of very long-chain fatty acyl-CoAs	Fatty Acid Beta Oxidation; Fatty Acid Biosynthesis; Mitochondrial LC-Fatty Acid Beta-Oxidation; PPAR signaling pathway	1.759	0.900666	0.814755
P78357	CNTNAP1	Contactin-associated protein 1 OS=Homo sapiens GN=CNTNAP1 PE=1 SV=1	cell organization and biogenesis;regulation of biological process;response to stimulus	membrane	protein binding;receptor activity	Pf00054, Pf00147, Pf00754, Pf02210	Cell adhesion molecules (CAMs)	Neurofascin interactions		1.759	0.909566	0.814755
P49006	MARCKSL1	MARCKS-related protein OS=Homo sapiens GN=MARCKSL1 PE=1 SV=2	regulation of biological process	cytoplasm;membrane	protein binding		Leishmaniasis; Fc gamma R-mediated phagocytosis			1.757	0.918795	0.813114
Q9Y6Q9	NCOA3	Nuclear receptor coactivator 3 OS=Homo sapiens GN=NCOA3 PE=1 SV=1	cell organization and biogenesis;metabolic process;regulation of biological process;response to stimulus	cytoplasm;cytosol;nucleus	catalytic activity;protein binding	Pf00989, Pf07469, Pf08815, Pf08832, Pf13426, Pf14598	Breast cancer; Thyroid hormone signaling pathway; Endocrine resistance	MAPK6/MAPK4 signaling; Activation of anterior HOX genes in hindbrain development during early embryogenesis; Transcriptional regulation of white adipocyte differentiation; PPARA activates gene expression	Androgen receptor signaling pathway; Integrated Breast Cancer Pathway; EGF/EGFR Signaling Pathway	1.756	0.900666	0.812293
P59768	GNG2	Guanine nucleotide-binding protein G(I)/G(S)/G(O) subunit gamma-2 OS=Homo sapiens GN=GNG2 PE=1 SV=2	cell proliferation;metabolic process;regulation of biological process;response to stimulus	membrane	protein binding;signal transducer activity	Pf00631	Dopaminergic synapse; Serotonergic synapse; Glutamatergic synapse; Circadian entrainment; Morphine addiction; Pathways in cancer; Retrograde endocannabinoid signaling; GABAergic synapse; Alcoholism; Ras signaling pathway; Chemokine signaling pathway; Cholinergic synapse; PI3K-Akt signaling pathway	G alpha (z) signalling events; Activation of G protein gated Potassium channels; Cooperation of PDCL (PhLP1) and TRiC/CCT in G-protein beta folding; Glucagon-type ligand receptors; Thromboxane signalling through TP receptor; ADP signalling through P2Y purinoceptor 1; G beta:gamma signalling through PI3Kgamma; Vasopressin regulates renal water homeostasis via Aquaporins; G-protein activation; Inhi…	Nicotine Activity on Dopaminergic Neurons; Human Thyroid Stimulating Hormone (TSH) signaling pathway; Myometrial Relaxation and Contraction Pathways; Chemokine signaling pathway; Focal Adhesion-PI3K-Akt-mTOR-signaling pathway; Calcium Regulation in the Cardiac Cell	1.755	0.9011	0.811471
O14939	PLD2	Phospholipase D2 OS=Homo sapiens GN=PLD2 PE=1 SV=2	cell organization and biogenesis;cellular component movement;metabolic process;regulation of biological process;response to stimulus;transport	Golgi;membrane	catalytic activity;protein binding	Pf00614, Pf00787, Pf13091	Endocytosis; Ether lipid metabolism; Glutamatergic synapse; Phospholipase D signaling pathway; Choline metabolism in cancer; Sphingolipid signaling pathway; Glycerophospholipid metabolism; Ras signaling pathway; Fc gamma R-mediated phagocytosis; GnRH signaling pathway; Metabolic pathways; cAMP signaling pathway	Synthesis of PG; Synthesis of PA; Role of phospholipids in phagocytosis	EGF/EGFR Signaling Pathway	1.753	0.929182	0.809826
P62899	RPL31	60S ribosomal protein L31 OS=Homo sapiens GN=RPL31 PE=1 SV=1	cell organization and biogenesis;metabolic process;transport	cytosol;membrane;ribosome	protein binding;RNA binding;structural molecule activity	Pf01198	Ribosome	Peptide chain elongation; Eukaryotic Translation Termination; Viral mRNA Translation; L13a-mediated translational silencing of Ceruloplasmin expression; Nonsense Mediated Decay (NMD) independent of the Exon Junction Complex (EJC); Selenocysteine synthesis; Nonsense Mediated Decay (NMD) enhanced by the Exon Junction Complex (EJC); GTP hydrolysis and joining of the 60S ribosomal subunit; Major path…	Cytoplasmic Ribosomal Proteins	1.752	0.902526	0.809003
P35222	CTNNB1	Catenin beta-1 OS=Homo sapiens GN=CTNNB1 PE=1 SV=1	cell communication;cell differentiation;cell growth;cell organization and biogenesis;cell proliferation;cellular component movement;metabolic process;regulation of biological process;response to stimulus;transport	cytoplasm;cytoskeleton;cytosol;membrane;nucleus	DNA binding;protein binding;signal transducer activity	Pf00514	Arrhythmogenic right ventricular cardiomyopathy (ARVC); Tight junction; Pathogenic Escherichia coli infection; Hippo signaling pathway; Rap1 signaling pathway; Endometrial cancer; Breast cancer; Colorectal cancer; Pathways in cancer; Prostate cancer; Thyroid hormone signaling pathway; HTLV-I infection; Melanogenesis; Wnt signaling pathway; Focal adhesion; Proteoglycans in cancer; Adherens junctio…	Beta-catenin phosphorylation cascade; CDO in myogenesis; Binding of TCF/LEF:CTNNB1 to target gene promoters; Apoptotic cleavage of cell adhesion proteins; RUNX3 regulates WNT signaling; S37 mutants of beta-catenin aren't phosphorylated; LRR FLII-interacting protein 1 (LRRFIP1) activates type I IFN production; Ca2+ pathway; S33 mutants of beta-catenin aren't phosphorylated; Disassembly of the dest…	Androgen receptor signaling pathway; MicroRNAs in cardiomyocyte hypertrophy; Heart Development; TNF related weak inducer of apoptosis (TWEAK) Signaling Pathway; Neural Crest Differentiation; Arrhythmogenic Right Ventricular Cardiomyopathy; Pathogenic Escherichia coli infection; Corticotropin-releasing hormone signaling pathway; Adipogenesis; Gastric cancer network 2; Brain-Derived Neurotrophic Fa…	1.752	0.963659	0.809003
Q8IXI1	RHOT2	Mitochondrial Rho GTPase 2 OS=Homo sapiens GN=RHOT2 PE=1 SV=2	cell organization and biogenesis;cellular component movement;cellular homeostasis;regulation of biological process;response to stimulus;transport	cytosol;membrane;mitochondrion	catalytic activity;metal ion binding;nucleotide binding;protein binding	Pf00071, Pf01926, Pf08355, Pf08356, Pf08477, Pf13479		Rho GTPase cycle		1.752	0.918795	0.809003
Q13586	STIM1	Stromal interaction molecule 1 OS=Homo sapiens GN=STIM1 PE=1 SV=3	cellular homeostasis;metabolic process;regulation of biological process;response to stimulus;transport	cytoplasm;cytoskeleton;endoplasmic reticulum;membrane	metal ion binding;protein binding;transporter activity	Pf00430, Pf00769, Pf04111, Pf07647	Calcium signaling pathway; Platelet activation	Ion homeostasis; Elevation of cytosolic Ca2+ levels; Antigen activates B Cell Receptor (BCR) leading to generation of second messengers		1.751	0.902526	0.808179
P60712	ACTB	SWISS-PROT:P60712 (Bos taurus) Actin, cytoplasmic 1		cytoplasm;cytoskeleton;cytosol;membrane;nucleus	nucleotide binding;protein binding	Pf00022	Tight junction; Focal adhesion; Viral myocarditis; Thyroid hormone signaling pathway; Platelet activation; Salmonella infection; Bacterial invasion of epithelial cells; Influenza A; Arrhythmogenic right ventricular cardiomyopathy (ARVC); Leukocyte transendothelial migration; Apoptosis; Oxytocin signaling pathway; Dilated cardiomyopathy; Rap1 signaling pathway; Adherens junction; Hypertrophic card…			1.749	0.902526	0.80653
Q9H115	NAPB	Beta-soluble NSF attachment protein OS=Homo sapiens GN=NAPB PE=1 SV=2	cell organization and biogenesis;transport	membrane	protein binding	Pf14938		COPI-dependent Golgi-to-ER retrograde traffic; Intra-Golgi traffic; COPII (Coat Protein 2) Mediated Vesicle Transport; COPI-mediated anterograde transport; Retrograde transport at the Trans-Golgi-Network		1.748	0.902526	0.805705
Q9NR77	PXMP2	Peroxisomal membrane protein 2 OS=Homo sapiens GN=PXMP2 PE=1 SV=3		cytoplasm;membrane	protein binding	Pf04117	Peroxisome	Glyoxylate metabolism and glycine degradation		1.748	0.902526	0.805705
Q9UNL2	SSR3	Translocon-associated protein subunit gamma OS=Homo sapiens GN=SSR3 PE=1 SV=1	cell organization and biogenesis;transport	endoplasmic reticulum;membrane		Pf07074	Protein processing in endoplasmic reticulum	SRP-dependent cotranslational protein targeting to membrane		1.747	0.905774	0.80488
P23634	ATP2B4	Plasma membrane calcium-transporting ATPase 4 OS=Homo sapiens GN=ATP2B4 PE=1 SV=2	cellular component movement;cellular homeostasis;regulation of biological process;response to stimulus;transport	membrane	catalytic activity;enzyme regulator activity;metal ion binding;nucleotide binding;protein binding;transporter activity	Pf00122, Pf00689, Pf00690, Pf00702, Pf08282, Pf12424, Pf12710, Pf13246	cGMP-PKG signaling pathway; Adrenergic signaling in cardiomyocytes; Pancreatic secretion; Salivary secretion; cAMP signaling pathway; Calcium signaling pathway	Ion homeostasis; Reduction of cytosolic Ca++ levels; Ion transport by P-type ATPases		1.746	0.902526	0.804054
Q13596	SNX1	Sorting nexin-1 OS=Homo sapiens GN=SNX1 PE=1 SV=3	cell organization and biogenesis;metabolic process;regulation of biological process;transport	cytoplasm;cytosol;endosome;Golgi;membrane;vacuole	protein binding	Pf00787, Pf03700, Pf09325, Pf12128	Endocytosis			1.746	0.922771	0.804054
O43583	DENR	Density-regulated protein OS=Homo sapiens GN=DENR PE=1 SV=2	cell organization and biogenesis;metabolic process	ribosome	protein binding;RNA binding	Pf01253				1.746	0.952444	0.804054
P04843	RPN1	Dolichyl-diphosphooligosaccharide--protein glycosyltransferase subunit 1 OS=Homo sapiens GN=RPN1 PE=1 SV=1	metabolic process	cytosol;endoplasmic reticulum;membrane	catalytic activity;protein binding;RNA binding	Pf04597	N-Glycan biosynthesis; Protein processing in endoplasmic reticulum; Metabolic pathways	Asparagine N-linked glycosylation; SRP-dependent cotranslational protein targeting to membrane	Proteasome Degradation	1.745	0.909566	0.803227
Q9UJF2	RASAL2	Ras GTPase-activating protein nGAP OS=Homo sapiens GN=RASAL2 PE=1 SV=2	metabolic process;regulation of biological process;response to stimulus	cytoplasm;cytosol	enzyme regulator activity;protein binding	Pf00168, Pf00169, Pf00616, Pf12004	Ras signaling pathway	Regulation of RAS by GAPs; Signaling by RAS mutants; Interleukin-20 family signaling		1.743	0.902526	0.801573
Q9Y570	PPME1	Protein phosphatase methylesterase 1 OS=Homo sapiens GN=PPME1 PE=1 SV=3	metabolic process;regulation of biological process		catalytic activity;enzyme regulator activity;protein binding	Pf00561, Pf12695, Pf12697		Cyclin A/B1/B2 associated events during G2/M transition		1.743	0.912108	0.801573
Q12906	ILF3	Interleukin enhancer-binding factor 3 OS=Homo sapiens GN=ILF3 PE=1 SV=3	defense response;metabolic process;regulation of biological process;response to stimulus	cytoplasm;extracellular;membrane;mitochondrion;nucleus	DNA binding;protein binding;RNA binding	Pf00035, Pf07528, Pf14709				1.742	0.902526	0.800745
P00846	ATP6	ATP synthase subunit a OS=Homo sapiens GN=MT-ATP6 PE=1 SV=1	cell organization and biogenesis;metabolic process;response to stimulus;transport	membrane;mitochondrion	catalytic activity;transporter activity	Pf00119	Huntington's disease; Parkinson's disease; Alzheimer's disease; Oxidative phosphorylation; Metabolic pathways	Cristae formation; Formation of ATP by chemiosmotic coupling	Electron Transport Chain; Oxidative phosphorylation	1.742	0.902526	0.800745
Q15800	MSMO1	Methylsterol monooxygenase 1 OS=Homo sapiens GN=MSMO1 PE=1 SV=1	metabolic process	endoplasmic reticulum;membrane	catalytic activity;metal ion binding	Pf04116	Steroid biosynthesis; Metabolic pathways	Cholesterol biosynthesis	Cholesterol Biosynthesis	1.741	0.909566	0.799916
Q969X5	ERGIC1	Endoplasmic reticulum-Golgi intermediate compartment protein 1 OS=Homo sapiens GN=ERGIC1 PE=1 SV=1	transport	endoplasmic reticulum;Golgi;membrane	protein binding	Pf07970, Pf13850				1.741	0.918795	0.799916
Q9NSD9	FARSB	Phenylalanine--tRNA ligase beta subunit OS=Homo sapiens GN=FARSB PE=1 SV=3	cell organization and biogenesis;metabolic process	cytoplasm;cytosol;membrane	catalytic activity;metal ion binding;nucleotide binding;protein binding;RNA binding	Pf03483, Pf03484	Aminoacyl-tRNA biosynthesis	Cytosolic tRNA aminoacylation	Amino Acid metabolism	1.74	0.909566	0.799087
P54764	EPHA4	Ephrin type-A receptor 4 OS=Homo sapiens GN=EPHA4 PE=1 SV=1	cell organization and biogenesis;cellular component movement;development;metabolic process;regulation of biological process;response to stimulus	cell surface;cytoplasm;endoplasmic reticulum;endosome;Golgi;membrane	catalytic activity;nucleotide binding;protein binding;receptor activity;signal transducer activity	Pf00041, Pf00069, Pf00536, Pf01404, Pf07647, Pf07699, Pf07714, Pf14575	Axon guidance	EPH-ephrin mediated repulsion of cells; EPHA-mediated growth cone collapse	Spinal Cord Injury; Gene regulatory network modelling somitogenesis	1.739	0.922771	0.798258
O14828	SCAMP3	Secretory carrier-associated membrane protein 3 OS=Homo sapiens GN=SCAMP3 PE=1 SV=3	transport	membrane	protein binding	Pf04144				1.738	0.905774	0.797428
Q9UJ70	NAGK	N-acetyl-D-glucosamine kinase OS=Homo sapiens GN=NAGK PE=1 SV=4	metabolic process	cytosol	catalytic activity;nucleotide binding;protein binding	Pf01869	Amino sugar and nucleotide sugar metabolism; Metabolic pathways	Synthesis of UDP-N-acetyl-glucosamine		1.738	0.947624	0.797428
P26232	CTNNA2	Catenin alpha-2 OS=Homo sapiens GN=CTNNA2 PE=1 SV=5	cell differentiation;cell organization and biogenesis;cellular component movement;development;regulation of biological process	cytoplasm;cytoskeleton;cytosol;membrane;nucleus	protein binding;structural molecule activity	Pf01044	Arrhythmogenic right ventricular cardiomyopathy (ARVC); Tight junction; Hippo signaling pathway; Endometrial cancer; Pathways in cancer; Adherens junction; Leukocyte transendothelial migration; Bacterial invasion of epithelial cells	CDO in myogenesis	Arrhythmogenic Right Ventricular Cardiomyopathy; Ectoderm Differentiation	1.737	0.912108	0.796598
Q9NX63	CHCHD3	MICOS complex subunit MIC19 OS=Homo sapiens GN=CHCHD3 PE=1 SV=1	cell organization and biogenesis;metabolic process;regulation of biological process	cytoplasm;membrane;mitochondrion;nucleus	protein binding;structural molecule activity	Pf05300, Pf06747		Cristae formation; Mitochondrial protein import; Metabolism of proteins		1.734	0.902526	0.794104
Q8NBQ5	HSD17B11	Estradiol 17-beta-dehydrogenase 11 OS=Homo sapiens GN=HSD17B11 PE=1 SV=3	metabolic process	cytoplasm;cytosol;extracellular	catalytic activity	Pf00106, Pf03435, Pf08659, Pf13561		Estrogen biosynthesis		1.734	0.905774	0.794104
P28482	MAPK1	Mitogen-activated protein kinase 1 OS=Homo sapiens GN=MAPK1 PE=1 SV=3	cell communication;cell death;cell differentiation;cell proliferation;cellular component movement;cellular homeostasis;metabolic process;regulation of biological process;response to stimulus;transport	cytoplasm;cytoskeleton;cytosol;endosome;extracellular;Golgi;membrane;mitochondrion;nucleus;organelle lumen	catalytic activity;DNA binding;nucleotide binding;protein binding;signal transducer activity	Pf00069, Pf01636, Pf07714	Viral carcinogenesis; Chagas disease (American trypanosomiasis); Serotonergic synapse; Th1 and Th2 cell differentiation; TGF-beta signaling pathway; T cell receptor signaling pathway; Dorso-ventral axis formation; TNF signaling pathway; NOD-like receptor signaling pathway; Osteoclast differentiation; Prion diseases; Vascular smooth muscle contraction; Glutamatergic synapse; Hepatitis B; Insulin s…	phospho-PLA2 pathway; NCAM signaling for neurite out-growth; Activated TLR4 signalling; Negative feedback regulation of MAPK pathway; RUNX2 regulates osteoblast differentiation; Neutrophil degranulation; Regulation of actin dynamics for phagocytic cup formation; Signaling by BRAF and RAF fusions; Signaling by RAS mutants; Signaling by high-kinase activity BRAF mutants; Signaling by moderate kinas…	IL-5 Signaling Pathway; Osteopontin Signaling; Regulation of toll-like receptor signaling pathway; Physiological and Pathological Hypertrophy of the Heart; Angiogenesis; MicroRNAs in cardiomyocyte hypertrophy; Type II diabetes mellitus; Heart Development; Integrin-mediated Cell Adhesion; IL-1 signaling pathway; Integrated Breast Cancer Pathway; RANKL/RANK (Receptor activator of NFKB (ligand)) Sig…	1.733	0.905015	0.793272
Q07020	RPL18	60S ribosomal protein L18 OS=Homo sapiens GN=RPL18 PE=1 SV=2	cell organization and biogenesis;metabolic process;transport	cytoplasm;cytosol;endoplasmic reticulum;membrane;nucleus;ribosome	RNA binding;structural molecule activity	Pf00828	Ribosome	Peptide chain elongation; Eukaryotic Translation Termination; Viral mRNA Translation; L13a-mediated translational silencing of Ceruloplasmin expression; Nonsense Mediated Decay (NMD) independent of the Exon Junction Complex (EJC); Selenocysteine synthesis; Nonsense Mediated Decay (NMD) enhanced by the Exon Junction Complex (EJC); GTP hydrolysis and joining of the 60S ribosomal subunit; Major path…	Cytoplasmic Ribosomal Proteins	1.732	0.923388	0.792439
P09471	GNAO1	Guanine nucleotide-binding protein G(o) subunit alpha OS=Homo sapiens GN=GNAO1 PE=1 SV=4	cell organization and biogenesis;metabolic process;regulation of biological process;response to stimulus	membrane	catalytic activity;metal ion binding;nucleotide binding;protein binding;signal transducer activity	Pf00025, Pf00503	Dopaminergic synapse; Chagas disease (American trypanosomiasis); Serotonergic synapse; Glutamatergic synapse; Rap1 signaling pathway; Oxytocin signaling pathway; Circadian entrainment; Morphine addiction; Toxoplasmosis; Melanogenesis; Long-term depression; Retrograde endocannabinoid signaling; GABAergic synapse; Alcoholism; Estrogen signaling pathway; Cholinergic synapse	Signaling by GPCR; Cooperation of PDCL (PhLP1) and TRiC/CCT in G-protein beta folding; PLC beta mediated events; G-protein activation; Ca2+ pathway	Human Thyroid Stimulating Hormone (TSH) signaling pathway; Corticotropin-releasing hormone signaling pathway; G Protein Signaling Pathways; Calcium Regulation in the Cardiac Cell	1.727	0.905774	0.788268
P09012	SNRPA	U1 small nuclear ribonucleoprotein A OS=Homo sapiens GN=SNRPA PE=1 SV=3	metabolic process;regulation of biological process	nucleus;spliceosomal complex	protein binding;RNA binding	Pf00076, Pf13893, Pf14259	Spliceosome	mRNA Splicing - Major Pathway	mRNA Processing	1.727	0.905774	0.788268
P42677	RPS27	40S ribosomal protein S27 OS=Homo sapiens GN=RPS27 PE=1 SV=3	cell organization and biogenesis;cell proliferation;metabolic process;transport	cytosol;nucleus;ribosome	DNA binding;metal ion binding;protein binding;RNA binding;structural molecule activity	Pf01667	Ribosome	Peptide chain elongation; Viral mRNA Translation; Formation of the ternary complex, and subsequently, the 43S complex; GTP hydrolysis and joining of the 60S ribosomal subunit; Ribosomal scanning and start codon recognition; Separation of Sister Chromatids; SRP-dependent cotranslational protein targeting to membrane; Eukaryotic Translation Termination; L13a-mediated translational silencing of Ceru…	Cytoplasmic Ribosomal Proteins	1.724	0.905774	0.78576
Q00975	CACNA1B	Voltage-dependent N-type calcium channel subunit alpha-1B OS=Homo sapiens GN=CACNA1B PE=1 SV=1	cell communication;regulation of biological process;response to stimulus;transport	membrane	metal ion binding;nucleotide binding;protein binding;transporter activity	Pf00520, Pf08016, Pf08763, Pf15402	Dopaminergic synapse; Serotonergic synapse; MAPK signaling pathway; Type II diabetes mellitus; Morphine addiction; Retrograde endocannabinoid signaling; GABAergic synapse; Nicotine addiction; Cholinergic synapse; Calcium signaling pathway; Synaptic vesicle cycle	Presynaptic depolarization and calcium channel opening	Synaptic Vesicle Pathway; Calcium Regulation in the Cardiac Cell	1.722	0.905774	0.784085
Q15029	EFTUD2	116 kDa U5 small nuclear ribonucleoprotein component OS=Homo sapiens GN=EFTUD2 PE=1 SV=1	cell organization and biogenesis;metabolic process;response to stimulus	cytosol;membrane;nucleus;spliceosomal complex	catalytic activity;nucleotide binding;protein binding;RNA binding	Pf00009, Pf00679, Pf03144, Pf03764, Pf14492	Spliceosome	mRNA Splicing - Major Pathway; mRNA Splicing - Minor Pathway	mRNA Processing	1.722	0.909566	0.784085
O76024	WFS1	Wolframin OS=Homo sapiens GN=WFS1 PE=1 SV=2	cellular homeostasis;metabolic process;regulation of biological process;response to stimulus	endoplasmic reticulum;membrane;organelle lumen;proteasome	protein binding		Protein processing in endoplasmic reticulum	Post-translational protein phosphorylation; Regulation of Insulin-like Growth Factor (IGF) transport and uptake by Insulin-like Growth Factor Binding Proteins (IGFBPs); XBP1(S) activates chaperone genes		1.721	0.912108	0.783247
Q9NQX7	ITM2C	Integral membrane protein 2C OS=Homo sapiens GN=ITM2C PE=1 SV=1	cell differentiation;regulation of biological process	Golgi;membrane;vacuole	nucleotide binding;protein binding	Pf04089				1.72	0.932481	0.782409
Q8NE86	MCU	Calcium uniporter protein, mitochondrial OS=Homo sapiens GN=MCU PE=1 SV=1	cell organization and biogenesis;cellular homeostasis;defense response;metabolic process;regulation of biological process;response to stimulus;transport	membrane;mitochondrion	catalytic activity;protein binding;transporter activity	Pf04678	NOD-like receptor signaling pathway; Calcium signaling pathway	Processing of SMDT1		1.719	0.912108	0.78157
P62241	RPS8	40S ribosomal protein S8 OS=Homo sapiens GN=RPS8 PE=1 SV=2	cell organization and biogenesis;metabolic process;transport	cytoplasm;cytosol;endoplasmic reticulum;membrane;nucleus;ribosome	protein binding;RNA binding;structural molecule activity	Pf01201	Ribosome	Peptide chain elongation; Eukaryotic Translation Termination; Viral mRNA Translation; Formation of the ternary complex, and subsequently, the 43S complex; L13a-mediated translational silencing of Ceruloplasmin expression; Selenocysteine synthesis; Nonsense Mediated Decay (NMD) independent of the Exon Junction Complex (EJC); Nonsense Mediated Decay (NMD) enhanced by the Exon Junction Complex (EJC)…	Cytoplasmic Ribosomal Proteins	1.718	0.913051	0.78073
P27338	MAOB	Amine oxidase [flavin-containing] B OS=Homo sapiens GN=MAOB PE=1 SV=3	metabolic process;regulation of biological process;response to stimulus	membrane;mitochondrion	catalytic activity;nucleotide binding;protein binding	Pf00070, Pf00890, Pf01266, Pf01494, Pf01593, Pf01946, Pf03486, Pf07992, Pf12831, Pf13450, Pf13738	Dopaminergic synapse; Serotonergic synapse; Tyrosine metabolism; Glycine, serine and threonine metabolism; Amphetamine addiction; Histidine metabolism; Drug metabolism - cytochrome P450; Phenylalanine metabolism; Cocaine addiction; Alcoholism; Metabolic pathways; Tryptophan metabolism; Arginine and proline metabolism	Biogenic amines are oxidatively deaminated to aldehydes by MAOA and MAOB	Dopamine metabolism; Tryptophan metabolism	1.717	0.918795	0.77989
Q15648	MED1	Mediator of RNA polymerase II transcription subunit 1 OS=Homo sapiens GN=MED1 PE=1 SV=4	cell differentiation;cell organization and biogenesis;cell proliferation;development;metabolic process;regulation of biological process;response to stimulus;transport	chromosome;membrane;nucleus	catalytic activity;DNA binding;protein binding;receptor activity	Pf10744	Thyroid hormone signaling pathway; Endocrine resistance	Nuclear Receptor transcription pathway; Transcriptional regulation of white adipocyte differentiation; Activation of gene expression by SREBF (SREBP); YAP1- and WWTR1 (TAZ)-stimulated gene expression; Transcriptional activation of mitochondrial biogenesis; RORA activates gene expression; PPARA activates gene expression; BMAL1:CLOCK,NPAS2 activates circadian gene expression; RUNX3 regulates YAP1-m…	Energy Metabolism; H19 action Rb-E2F1 signaling and CDK-beta-catenin activity	1.717	0.915369	0.77989
O75438	NDUFB1	NADH dehydrogenase [ubiquinone] 1 beta subcomplex subunit 1 OS=Homo sapiens GN=NDUFB1 PE=1 SV=1	cell organization and biogenesis;metabolic process;transport	membrane;mitochondrion	catalytic activity	Pf08040	Huntington's disease; Parkinson's disease; Alzheimer's disease; Oxidative phosphorylation; Non-alcoholic fatty liver disease (NAFLD); Metabolic pathways	Complex I biogenesis	Electron Transport Chain; Oxidative phosphorylation	1.713	0.918795	0.776525
O43427	FIBP	Acidic fibroblast growth factor intracellular-binding protein OS=Homo sapiens GN=FIBP PE=1 SV=3	regulation of biological process;response to stimulus	membrane;mitochondrion;nucleus	protein binding	Pf05427				1.713	0.937773	0.776525
Q9UBB4	ATXN10	Ataxin-10 OS=Homo sapiens GN=ATXN10 PE=1 SV=1	cell organization and biogenesis	cytoplasm;cytosol;membrane	protein binding	Pf09759				1.711	0.912108	0.77484
P08579	SNRPB2	U2 small nuclear ribonucleoprotein B'' OS=Homo sapiens GN=SNRPB2 PE=1 SV=1	metabolic process	nucleus;spliceosomal complex	protein binding;RNA binding	Pf00076, Pf13893, Pf14259	Spliceosome	mRNA Splicing - Major Pathway	mRNA Processing	1.709	0.909566	0.773152
E9PLN8		Uncharacterized protein (Fragment) OS=Homo sapiens PE=4 SV=1	metabolic process;regulation of biological process;response to stimulus		catalytic activity	Pf00089, Pf07884, Pf09342				1.707	0.938045	0.771463
Q6ZPD9	DPY19L3	Probable C-mannosyltransferase DPY19L3 OS=Homo sapiens GN=DPY19L3 PE=2 SV=1	metabolic process	membrane	catalytic activity	Pf10034				1.705	0.949488	0.769772
P10909	CLU	Clusterin OS=Homo sapiens GN=CLU PE=1 SV=1	cell death;cell organization and biogenesis;cell proliferation;defense response;metabolic process;regulation of biological process;response to stimulus;transport	cell surface;cytoplasm;cytosol;endoplasmic reticulum;extracellular;Golgi;membrane;mitochondrion;nucleus;organelle lumen	catalytic activity;protein binding	Pf01093	Complement and coagulation cascades	Platelet degranulation ; Terminal pathway of complement; Antimicrobial peptides; Regulation of Complement cascade	Complement and Coagulation Cascades	1.704	0.909566	0.768925
Q9UPR0	PLCL2	Inactive phospholipase C-like protein 2 OS=Homo sapiens GN=PLCL2 PE=1 SV=2	cell differentiation;cell proliferation;metabolic process;regulation of biological process;response to stimulus	cytoplasm	catalytic activity;protein binding;signal transducer activity	Pf00168, Pf00169, Pf00387, Pf00388, Pf09279, Pf12814				1.704	0.918795	0.768925
O00401	WASL; ASB15	Neural Wiskott-Aldrich syndrome protein OS=Homo sapiens GN=WASL PE=1 SV=2	cell division;cell organization and biogenesis;cellular component movement;metabolic process;regulation of biological process;response to stimulus;transport	cytoplasm;cytoskeleton;cytosol;membrane;nucleus	catalytic activity;enzyme regulator activity;protein binding	Pf00568, Pf00786, Pf02205	Endocytosis; Pathogenic Escherichia coli infection; Choline metabolism in cancer; Salmonella infection; Adherens junction; Regulation of actin cytoskeleton; Bacterial invasion of epithelial cells; Fc gamma R-mediated phagocytosis; Chemokine signaling pathway; Shigellosis	Nephrin family interactions; DCC mediated attractive signaling; EPHB-mediated forward signaling; Clathrin-mediated endocytosis; RHO GTPases Activate WASPs and WAVEs; NOSTRIN mediated eNOS trafficking; Regulation of actin dynamics for phagocytic cup formation	Pathogenic Escherichia coli infection; Factors and pathways affecting insulin-like growth factor (IGF1)-Akt signaling; Chemokine signaling pathway; G13 Signaling Pathway	1.702	0.909566	0.767231
O15083	ERC2	ERC protein 2 OS=Homo sapiens GN=ERC2 PE=1 SV=3	transport	cytoplasm;cytoskeleton	protein binding;transporter activity	Pf01496, Pf04156, Pf10174, Pf13166			Exercise-induced Circadian Regulation	1.702	0.909566	0.767231
Q9UPY5	SLC7A11	Cystine/glutamate transporter OS=Homo sapiens GN=SLC7A11 PE=1 SV=1	cell differentiation;cellular component movement;response to stimulus;transport	cell surface;cytoskeleton;endoplasmic reticulum;membrane	protein binding;transporter activity	Pf00324, Pf13520		Basigin interactions; Amino acid transport across the plasma membrane	NRF2 pathway; Transcriptional activation by NRF2	1.702	0.949488	0.767231
Q13454	TUSC3	Tumor suppressor candidate 3 OS=Homo sapiens GN=TUSC3 PE=1 SV=1	metabolic process;transport	endoplasmic reticulum;membrane;mitochondrion	catalytic activity;transporter activity	Pf04756	N-Glycan biosynthesis; Protein processing in endoplasmic reticulum; Metabolic pathways	Asparagine N-linked glycosylation; Miscellaneous transport and binding events		1.699	0.912108	0.764686
P56385	ATP5I	ATP synthase subunit e, mitochondrial OS=Homo sapiens GN=ATP5I PE=1 SV=2	cell organization and biogenesis;metabolic process;transport	membrane;mitochondrion	catalytic activity;transporter activity	Pf05680	Oxidative phosphorylation; Metabolic pathways	Cristae formation; Formation of ATP by chemiosmotic coupling	Electron Transport Chain; Oxidative phosphorylation	1.699	0.918795	0.764686
Q15125	EBP	3-beta-hydroxysteroid-Delta(8),Delta(7)-isomerase OS=Homo sapiens GN=EBP PE=1 SV=3	metabolic process;regulation of biological process;response to stimulus;transport	endoplasmic reticulum;membrane;nucleus	catalytic activity;protein binding;receptor activity;signal transducer activity;transporter activity	Pf05241	Steroid biosynthesis; Metabolic pathways	Cholesterol biosynthesis via desmosterol; Cholesterol biosynthesis via lathosterol		1.699	0.930628	0.764686
Q15424	SAFB	Scaffold attachment factor B1 OS=Homo sapiens GN=SAFB PE=1 SV=4	cell organization and biogenesis;metabolic process;regulation of biological process;response to stimulus	nucleus	DNA binding;protein binding;RNA binding	Pf00076, Pf02037, Pf13893, Pf14259			Structural Pathway of Interleukin 1 (IL-1)	1.698	0.912108	0.763836
P26641	EEF1G	Elongation factor 1-gamma OS=Homo sapiens GN=EEF1G PE=1 SV=3	metabolic process;response to stimulus	cytoplasm;cytosol;endoplasmic reticulum;membrane;nucleus	catalytic activity;protein binding;RNA binding	Pf00043, Pf00647, Pf02798, Pf13409, Pf13410, Pf13417, Pf14497	Legionellosis	Eukaryotic Translation Elongation	Translation Factors	1.698	0.91652	0.763836
P49458	SRP9; SRP9P1	Signal recognition particle 9 kDa protein OS=Homo sapiens GN=SRP9 PE=1 SV=2	cell organization and biogenesis;regulation of biological process;transport	cytoplasm;cytosol	protein binding;RNA binding	Pf05486	Protein export	SRP-dependent cotranslational protein targeting to membrane		1.697	0.912108	0.762987
Q01432	AMPD3	AMP deaminase 3 OS=Homo sapiens GN=AMPD3 PE=1 SV=1	metabolic process;transport	cytosol;extracellular;organelle lumen	catalytic activity;metal ion binding;protein binding	Pf00962	Purine metabolism; Metabolic pathways	Neutrophil degranulation; Purine salvage		1.697	0.938045	0.762987
Q13424	SNTA1	Alpha-1-syntrophin OS=Homo sapiens GN=SNTA1 PE=1 SV=1	regulation of biological process	cytoplasm;cytoskeleton;membrane	protein binding;structural molecule activity	Pf00169, Pf00595, Pf14685			Sudden Infant Death Syndrome (SIDS) Susceptibility Pathways	1.696	0.944797	0.762136
P43378	PTPN9	Tyrosine-protein phosphatase non-receptor type 9 OS=Homo sapiens GN=PTPN9 PE=1 SV=1	metabolic process	cytoplasm	catalytic activity;protein binding	Pf00102, Pf00650, Pf03765, Pf13716, Pf14566			VEGFA-VEGFR2 Signaling Pathway	1.695	0.953187	0.761285
P51648	ALDH3A2	Fatty aldehyde dehydrogenase OS=Homo sapiens GN=ALDH3A2 PE=1 SV=1	metabolic process	endoplasmic reticulum;membrane;mitochondrion	catalytic activity	Pf00171	Fatty acid degradation; Ascorbate and aldarate metabolism; Lysine degradation; Histidine metabolism; beta-Alanine metabolism; Pyruvate metabolism; Glycerolipid metabolism; Glycolysis / Gluconeogenesis; Pentose and glucuronate interconversions; Metabolic pathways; Tryptophan metabolism; Arginine and proline metabolism; Valine, leucine and isoleucine degradation	Sphingolipid de novo biosynthesis	Tryptophan metabolism	1.693	0.913051	0.759582
Q7L0J3	SV2A	Synaptic vesicle glycoprotein 2A OS=Homo sapiens GN=SV2A PE=1 SV=1	cellular homeostasis;regulation of biological process;transport	endoplasmic reticulum;membrane	protein binding;receptor activity;transporter activity	Pf00083, Pf07690, Pf13599	ECM-receptor interaction	Toxicity of botulinum toxin type A (BoNT/A); Toxicity of botulinum toxin type D (BoNT/D); Toxicity of botulinum toxin type E (BoNT/E); Toxicity of botulinum toxin type F (BoNT/F)		1.692	0.912108	0.75873
Q9NVH1	DNAJC11	DnaJ homolog subfamily C member 11 OS=Homo sapiens GN=DNAJC11 PE=1 SV=2	cell organization and biogenesis	membrane;mitochondrion	protein binding	Pf00226, Pf11875		Cristae formation		1.691	0.912108	0.757877
O95292	VAPB	Vesicle-associated membrane protein-associated protein B/C OS=Homo sapiens GN=VAPB PE=1 SV=3	cell organization and biogenesis;cellular homeostasis;metabolic process;regulation of biological process;response to stimulus;transport	cytoplasm;endoplasmic reticulum;Golgi;membrane	protein binding	Pf00635, Pf00843		Sphingolipid de novo biosynthesis		1.691	0.915369	0.757877
P51531	SMARCA2	Probable global transcription activator SNF2L2 OS=Homo sapiens GN=SMARCA2 PE=1 SV=2	cell organization and biogenesis;metabolic process;regulation of biological process	cytoskeleton;nucleus	catalytic activity;DNA binding;nucleotide binding;protein binding	Pf00176, Pf00270, Pf00271, Pf00439, Pf07529, Pf07533, Pf08880, Pf11496, Pf14619		RUNX1 interacts with co-factors whose precise effect on RUNX1 targets is not known; RMTs methylate histone arginines	Retinoblastoma (RB) in Cancer; Pathways Affected in Adenoid Cystic Carcinoma; VEGFA-VEGFR2 Signaling Pathway	1.691	0.918795	0.757877
Q9UK22	FBXO2	F-box only protein 2 OS=Homo sapiens GN=FBXO2 PE=1 SV=2	metabolic process;regulation of biological process	cytoplasm;cytosol;endoplasmic reticulum;membrane	catalytic activity;protein binding	Pf04300	Ubiquitin mediated proteolysis; Protein processing in endoplasmic reticulum	Antigen processing: Ubiquitination & Proteasome degradation; Neddylation		1.691	0.941309	0.757877
P60520	GABARAPL2	Gamma-aminobutyric acid receptor-associated protein-like 2 OS=Homo sapiens GN=GABARAPL2 PE=1 SV=1	cell communication;cell organization and biogenesis;metabolic process;regulation of biological process;response to stimulus;transport	cytoplasm;cytosol;Golgi;membrane;vacuole	protein binding	Pf02991, Pf04110	NOD-like receptor signaling pathway; FoxO signaling pathway; Autophagy; GABAergic synapse	TBC/RABGAPs; Macroautophagy	Senescence and Autophagy in Cancer	1.691	0.932564	0.757877
P62760	VSNL1	Visinin-like protein 1 OS=Homo sapiens GN=VSNL1 PE=1 SV=2	regulation of biological process	cytosol;membrane	metal ion binding;protein binding	Pf00036, Pf13202, Pf13405, Pf13499, Pf13833				1.69	0.912108	0.757023
Q9Y3E0	GOLT1B	Vesicle transport protein GOT1B OS=Homo sapiens GN=GOLT1B PE=1 SV=1	regulation of biological process;response to stimulus;transport	endoplasmic reticulum;Golgi;membrane	signal transducer activity	Pf04178				1.69	0.948006	0.757023
O00445	SYT5	Synaptotagmin-5 OS=Homo sapiens GN=SYT5 PE=1 SV=2	cell communication;cell organization and biogenesis;regulation of biological process;transport	endosome;membrane	metal ion binding;protein binding	Pf00168		Regulation of insulin secretion		1.686	0.949488	0.753605
Q16891	IMMT	MICOS complex subunit MIC60 OS=Homo sapiens GN=IMMT PE=1 SV=1	cell organization and biogenesis;cellular homeostasis	membrane;mitochondrion	protein binding;RNA binding	Pf09731		Cristae formation		1.684	0.914554	0.751892
P03905	ND4	NADH-ubiquinone oxidoreductase chain 4 OS=Homo sapiens GN=MT-ND4 PE=1 SV=1	cell organization and biogenesis;metabolic process;response to stimulus;transport	membrane;mitochondrion	catalytic activity	Pf00361	Parkinson's disease; Oxidative phosphorylation; Metabolic pathways	Complex I biogenesis	Electron Transport Chain; Oxidative phosphorylation	1.684	0.947073	0.751892
Q08211	DHX9	ATP-dependent RNA helicase A OS=Homo sapiens GN=DHX9 PE=1 SV=4	cell death;cell differentiation;cell organization and biogenesis;defense response;metabolic process;regulation of biological process;response to stimulus;transport	cytoplasm;cytoskeleton;cytosol;membrane;nucleus;ribosome	catalytic activity;DNA binding;metal ion binding;nucleotide binding;protein binding;RNA binding	Pf00035, Pf00270, Pf00271, Pf04408, Pf07717		TRAF6 mediated NF-kB activation; TAK1 activates NFkB by phosphorylation and activation of IKKs complex; RIP-mediated NFkB activation via ZBP1; Activated TLR4 signalling; Interleukin-1 family signaling; mRNA Splicing - Major Pathway; DEx/H-box helicases activate type I IFN and inflammatory cytokines production	mRNA Processing	1.679	0.918795	0.747602
Q92896	GLG1	Golgi apparatus protein 1 OS=Homo sapiens GN=GLG1 PE=1 SV=2	cellular component movement;regulation of biological process	Golgi;membrane	protein binding	Pf00839	Cell adhesion molecules (CAMs)	Cell surface interactions at the vascular wall		1.677	0.918795	0.745883
H3BN98		Uncharacterized protein (Fragment) OS=Homo sapiens PE=4 SV=2	cell organization and biogenesis;metabolic process;transport	membrane;ribosome	structural molecule activity	Pf00410, Pf02453				1.677	0.918795	0.745883
Q9BTD8	RBM42	RNA-binding protein 42 OS=Homo sapiens GN=RBM42 PE=1 SV=1	regulation of biological process	cytoplasm;nucleus	protein binding;RNA binding	Pf00076, Pf13893, Pf14259				1.677	0.953187	0.745883
P42338	PIK3CB	Phosphatidylinositol 4,5-bisphosphate 3-kinase catalytic subunit beta isoform OS=Homo sapiens GN=PIK3CB PE=1 SV=1	cell division;cell proliferation;cellular component movement;cellular homeostasis;defense response;metabolic process;regulation of biological process;response to stimulus;transport	cytoplasm;cytosol;membrane;nucleus	catalytic activity;nucleotide binding;protein binding	Pf00454, Pf00613, Pf00792, Pf00794, Pf02192	Viral carcinogenesis; Chagas disease (American trypanosomiasis); Longevity regulating pathway - multiple species; Amoebiasis; T cell receptor signaling pathway; TNF signaling pathway; Osteoclast differentiation; Hepatitis B; Insulin signaling pathway; HIF-1 signaling pathway; Central carbon metabolism in cancer; Pancreatic cancer; FoxO signaling pathway; Prolactin signaling pathway; Phospholipase…	PI3K Cascade; Tie2 Signaling; Downstream TCR signaling; G beta:gamma signalling through PI3Kgamma; Interleukin-7 signaling; Downstream signal transduction; PI3K/AKT activation; Nephrin family interactions; DAP12 signaling; Regulation of signaling by CBL; Constitutive Signaling by Aberrant PI3K in Cancer; Role of phospholipids in phagocytosis; PI5P, PP2A and IER3 Regulate PI3K/AKT Signaling; VEGFA…	AMP-activated Protein Kinase (AMPK) Signaling; Regulation of toll-like receptor signaling pathway; MicroRNAs in cardiomyocyte hypertrophy; Prolactin Signaling Pathway; Signaling Pathways in Glioblastoma; Focal Adhesion; PI3K-AKT-mTOR signaling pathway and therapeutic opportunities; Angiopoietin Like Protein 8 Regulatory Pathway; Chemokine signaling pathway; Focal Adhesion-PI3K-Akt-mTOR-signaling …	1.675	0.947073	0.744161
Q6NTF9	RHBDD2	Rhomboid domain-containing protein 2 OS=Homo sapiens GN=RHBDD2 PE=2 SV=2	metabolic process	Golgi;membrane;nucleus	catalytic activity	Pf01694, Pf03153				1.675	0.947073	0.744161
P62879	GNB2	Guanine nucleotide-binding protein G(I)/G(S)/G(T) subunit beta-2 OS=Homo sapiens GN=GNB2 PE=1 SV=3	metabolic process;regulation of biological process;response to stimulus	cytoplasm;cytosol;membrane	catalytic activity;protein binding;signal transducer activity	Pf00400	Dopaminergic synapse; Serotonergic synapse; Glutamatergic synapse; Circadian entrainment; Morphine addiction; Pathways in cancer; Retrograde endocannabinoid signaling; GABAergic synapse; Alcoholism; Ras signaling pathway; Chemokine signaling pathway; Cholinergic synapse; PI3K-Akt signaling pathway	G alpha (z) signalling events; Activation of G protein gated Potassium channels; Cooperation of PDCL (PhLP1) and TRiC/CCT in G-protein beta folding; Glucagon-type ligand receptors; Thromboxane signalling through TP receptor; ADP signalling through P2Y purinoceptor 1; G beta:gamma signalling through PI3Kgamma; Vasopressin regulates renal water homeostasis via Aquaporins; G-protein activation; Inhi…	Corticotropin-releasing hormone signaling pathway; Myometrial Relaxation and Contraction Pathways; G Protein Signaling Pathways; Chemokine signaling pathway; Focal Adhesion-PI3K-Akt-mTOR-signaling pathway; Calcium Regulation in the Cardiac Cell	1.674	0.918795	0.7433
Q71UM5	RPS27L	40S ribosomal protein S27-like OS=Homo sapiens GN=RPS27L PE=1 SV=3	cell organization and biogenesis;metabolic process;regulation of biological process;response to stimulus	nucleus;ribosome	enzyme regulator activity;metal ion binding;protein binding;RNA binding;structural molecule activity;translation regulator activity	Pf01667	Ribosome	Peptide chain elongation; Eukaryotic Translation Termination; Viral mRNA Translation; Formation of the ternary complex, and subsequently, the 43S complex; L13a-mediated translational silencing of Ceruloplasmin expression; Selenocysteine synthesis; Nonsense Mediated Decay (NMD) independent of the Exon Junction Complex (EJC); Nonsense Mediated Decay (NMD) enhanced by the Exon Junction Complex (EJC)…		1.674	0.947073	0.7433
Q13555	CAMK2G	Calcium/calmodulin-dependent protein kinase type II subunit gamma OS=Homo sapiens GN=CAMK2G PE=1 SV=3	cell differentiation;cell organization and biogenesis;development;metabolic process;regulation of biological process;response to stimulus;transport	cytoplasm;cytosol;endoplasmic reticulum;membrane	catalytic activity;nucleotide binding;protein binding	Pf00069, Pf07714, Pf08332, Pf12680, Pf13474, Pf14534	Dopaminergic synapse; HIF-1 signaling pathway; Amphetamine addiction; Neurotrophin signaling pathway; Oxytocin signaling pathway; Olfactory transduction; Circadian entrainment; ErbB signaling pathway; Long-term potentiation; Insulin secretion; Glioma; Adrenergic signaling in cardiomyocytes; Tuberculosis; Glucagon signaling pathway; Melanogenesis; Wnt signaling pathway; Proteoglycans in cancer; Al…	Ion homeostasis; HSF1-dependent transactivation; Interferon gamma signaling; Phase 0 - rapid depolarisation; Ras activation uopn Ca2+ infux through NMDA receptor; Ion transport by P-type ATPases; Unblocking of NMDA receptor, glutamate binding and activation; Trafficking of AMPA receptors; CREB phosphorylation through the activation of CaMKII; RAF/MAP kinase cascade; Interleukin-20 family signaling	Energy Metabolism; Myometrial Relaxation and Contraction Pathways; Calcium Regulation in the Cardiac Cell	1.672	0.929182	0.741575
Q9P0K9	FRRS1L	DOMON domain-containing protein FRRS1L OS=Homo sapiens GN=FRRS1L PE=1 SV=2	regulation of biological process	membrane		Pf03351				1.67	0.941309	0.739848
Q9NQ11	ATP13A2	Cation-transporting ATPase 13A2 OS=Homo sapiens GN=ATP13A2 PE=1 SV=2	cell organization and biogenesis;cellular homeostasis;metabolic process;regulation of biological process;response to stimulus;transport	endosome;membrane;organelle lumen;vacuole	catalytic activity;metal ion binding;nucleotide binding;protein binding;transporter activity	Pf00122, Pf12409, Pf13246		Ion transport by P-type ATPases		1.668	0.922107	0.738119
Q9Y2A7	NCKAP1	Nck-associated protein 1 OS=Homo sapiens GN=NCKAP1 PE=1 SV=1	cell death;cell organization and biogenesis;regulation of biological process;response to stimulus	cytosol;membrane	protein binding	Pf09735	Regulation of actin cytoskeleton	Regulation of actin dynamics for phagocytic cup formation; VEGFA-VEGFR2 Pathway; RHO GTPases Activate WASPs and WAVEs	Exercise-induced Circadian Regulation; Regulation of Actin Cytoskeleton	1.667	0.918795	0.737254
Q9H1V8	SLC6A17	Sodium-dependent neutral amino acid transporter SLC6A17 OS=Homo sapiens GN=SLC6A17 PE=1 SV=3	transport	membrane	transporter activity	Pf00209			NRF2 pathway	1.667	0.922771	0.737254
P45974	USP5	Ubiquitin carboxyl-terminal hydrolase 5 OS=Homo sapiens GN=USP5 PE=1 SV=2	metabolic process;regulation of biological process	cytosol;vacuole	catalytic activity;metal ion binding;protein binding	Pf00443, Pf00627, Pf02148, Pf13423		Synthesis of active ubiquitin: roles of E1 and E2 enzymes; Ub-specific processing proteases		1.667	0.947624	0.737254
Q9NVP1	DDX18	ATP-dependent RNA helicase DDX18 OS=Homo sapiens GN=DDX18 PE=1 SV=2	metabolic process;response to stimulus	chromosome;cytoplasm;membrane;nucleus	catalytic activity;DNA binding;nucleotide binding;protein binding;RNA binding	Pf00270, Pf00271, Pf04851, Pf13959				1.666	0.952444	0.736388
O43761	SYNGR3	Synaptogyrin-3 OS=Homo sapiens GN=SYNGR3 PE=1 SV=2	regulation of biological process;transport	membrane	protein binding	Pf01284				1.665	0.918795	0.735522
Q13642	FHL1	Four and a half LIM domains protein 1 OS=Homo sapiens GN=FHL1 PE=1 SV=4	cell differentiation;development;regulation of biological process	cytoplasm;cytosol;membrane;nucleus	metal ion binding;protein binding	Pf00412	Jak-STAT signaling pathway		Notch Signaling Pathway	1.662	0.920793	0.73292
Q96SB4	SRPK1	SRSF protein kinase 1 OS=Homo sapiens GN=SRPK1 PE=1 SV=2	cell differentiation;cell organization and biogenesis;defense response;metabolic process;regulation of biological process;response to stimulus	cytoplasm;cytosol;endoplasmic reticulum;membrane;nucleus	catalytic activity;metal ion binding;nucleotide binding;protein binding;RNA binding	Pf00069, Pf07714	Herpes simplex infection		mRNA Processing	1.661	0.949488	0.732052
Q96SI9	STRBP	Spermatid perinuclear RNA-binding protein OS=Homo sapiens GN=STRBP PE=1 SV=1	cell differentiation;development;response to stimulus	cytoplasm;cytoskeleton;nucleus	DNA binding;protein binding;RNA binding	Pf00035, Pf07528, Pf14709				1.66	0.949488	0.731183
P62873	GNB1	Guanine nucleotide-binding protein G(I)/G(S)/G(T) subunit beta-1 OS=Homo sapiens GN=GNB1 PE=1 SV=3	cell death;cell organization and biogenesis;cell proliferation;cellular homeostasis;metabolic process;regulation of biological process;response to stimulus	cytosol;membrane	catalytic activity;protein binding;signal transducer activity	Pf00400	Dopaminergic synapse; Serotonergic synapse; Phototransduction; Glutamatergic synapse; Olfactory transduction; Circadian entrainment; Morphine addiction; Pathways in cancer; Retrograde endocannabinoid signaling; GABAergic synapse; Alcoholism; Ras signaling pathway; Chemokine signaling pathway; Cholinergic synapse; PI3K-Akt signaling pathway	G alpha (z) signalling events; Activation of G protein gated Potassium channels; Cooperation of PDCL (PhLP1) and TRiC/CCT in G-protein beta folding; Glucagon-type ligand receptors; Thromboxane signalling through TP receptor; ADP signalling through P2Y purinoceptor 1; Olfactory Signaling Pathway; G beta:gamma signalling through PI3Kgamma; Vasopressin regulates renal water homeostasis via Aquaporin…	Nicotine Activity on Dopaminergic Neurons; Human Thyroid Stimulating Hormone (TSH) signaling pathway; Corticotropin-releasing hormone signaling pathway; Myometrial Relaxation and Contraction Pathways; G Protein Signaling Pathways; Chemokine signaling pathway; Focal Adhesion-PI3K-Akt-mTOR-signaling pathway; Calcium Regulation in the Cardiac Cell; Estrogen signaling pathway	1.656	0.922771	0.727703
Q9NW15	ANO10	Anoctamin-10 OS=Homo sapiens GN=ANO10 PE=1 SV=2	transport	membrane	transporter activity	Pf04547		Stimuli-sensing channels		1.656	0.945959	0.727703
O43759	SYNGR1	Synaptogyrin-1 OS=Homo sapiens GN=SYNGR1 PE=1 SV=2	cell organization and biogenesis;regulation of biological process;transport	membrane	protein binding	Pf01284		Neutrophil degranulation		1.654	0.923388	0.725959
Q14721	KCNB1	Potassium voltage-gated channel subfamily B member 1 OS=Homo sapiens GN=KCNB1 PE=1 SV=2	cell communication;cell organization and biogenesis;cellular homeostasis;regulation of biological process;response to stimulus;transport	membrane	protein binding;transporter activity	Pf00520, Pf02214, Pf03521, Pf07885, Pf08016		Voltage gated Potassium channels; Glucagon-like Peptide-1 (GLP1) regulates insulin secretion	Calcium Regulation in the Cardiac Cell	1.654	0.954857	0.725959
Q9P0U1	TOMM7	Mitochondrial import receptor subunit TOM7 homolog OS=Homo sapiens GN=TOMM7 PE=1 SV=1	cell communication;cell organization and biogenesis;metabolic process;regulation of biological process;response to stimulus;transport	membrane;mitochondrion	protein binding;transporter activity	Pf08038		Mitochondrial protein import; Metabolism of proteins; Pink/Parkin Mediated Mitophagy		1.654	0.941309	0.725959
O15020	SPTBN2	Spectrin beta chain, non-erythrocytic 2 OS=Homo sapiens GN=SPTBN2 PE=1 SV=3	cell organization and biogenesis;cellular component movement;metabolic process;regulation of biological process;response to stimulus;transport	cytoplasm;cytoskeleton;cytosol;membrane	protein binding;structural molecule activity	Pf00169, Pf00307, Pf00435, Pf11971, Pf12128, Pf15410		Interaction between L1 and Ankyrins; COPI-mediated anterograde transport; MHC class II antigen presentation; RAF/MAP kinase cascade; NCAM signaling for neurite out-growth; Interleukin-20 family signaling		1.653	0.949488	0.725087
Q9H0U3	MAGT1	Magnesium transporter protein 1 OS=Homo sapiens GN=MAGT1 PE=1 SV=1	metabolic process;transport	endoplasmic reticulum;membrane	catalytic activity;transporter activity	Pf04756		Asparagine N-linked glycosylation; Neutrophil degranulation; Miscellaneous transport and binding events		1.651	0.918795	0.72334
Q9H307	PNN	Pinin OS=Homo sapiens GN=PNN PE=1 SV=4	metabolic process;regulation of biological process	membrane;nucleus;spliceosomal complex	DNA binding;protein binding;RNA binding;structural molecule activity	Pf04696, Pf04697	mRNA surveillance pathway; RNA transport			1.65	0.934251	0.722466
P00156	CYTB	Cytochrome b OS=Homo sapiens GN=MT-CYB PE=1 SV=2	metabolic process;response to stimulus;transport	membrane;mitochondrion	catalytic activity;metal ion binding;protein binding;transporter activity	Pf00032, Pf00033, Pf13631	Huntington's disease; Parkinson's disease; Alzheimer's disease; Oxidative phosphorylation; Non-alcoholic fatty liver disease (NAFLD); Metabolic pathways; Cardiac muscle contraction	Respiratory electron transport	Electron Transport Chain	1.65	0.932481	0.722466
Q9Y3D7	PAM16	Mitochondrial import inner membrane translocase subunit TIM16 OS=Homo sapiens GN=PAM16 PE=1 SV=2	regulation of biological process;transport	membrane;mitochondrion;organelle lumen	protein binding	Pf03656		Mitochondrial protein import; Metabolism of proteins		1.647	0.929182	0.719841
Q5VZE5	NAA35	N-alpha-acetyltransferase 35, NatC auxiliary subunit OS=Homo sapiens GN=NAA35 PE=1 SV=1	cell proliferation;metabolic process;regulation of biological process	cytoplasm	catalytic activity;protein binding	Pf04112		Retrograde transport at the Trans-Golgi-Network		1.646	0.932481	0.718964
Q9Y2J2	EPB41L3	Band 4.1-like protein 3 OS=Homo sapiens GN=EPB41L3 PE=1 SV=2	cell death;cell organization and biogenesis;regulation of biological process	cytoplasm;cytoskeleton;cytosol;membrane	protein binding;structural molecule activity	Pf00373, Pf04382, Pf05902, Pf08736, Pf09379, Pf09380	Tight junction	Neurexins and neuroligins		1.643	0.930628	0.716332
P27361	MAPK3	Mitogen-activated protein kinase 3 OS=Homo sapiens GN=MAPK3 PE=1 SV=4	cell communication;cell death;cell differentiation;cell organization and biogenesis;cellular component movement;cellular homeostasis;metabolic process;regulation of biological process;response to stimulus;transport	cytoplasm;cytoskeleton;cytosol;endosome;Golgi;membrane;mitochondrion;nucleus	catalytic activity;nucleotide binding;protein binding;signal transducer activity	Pf00069, Pf01636, Pf07714	Viral carcinogenesis; Chagas disease (American trypanosomiasis); Serotonergic synapse; Th1 and Th2 cell differentiation; TGF-beta signaling pathway; T cell receptor signaling pathway; Dorso-ventral axis formation; TNF signaling pathway; NOD-like receptor signaling pathway; Osteoclast differentiation; Prion diseases; Vascular smooth muscle contraction; Glutamatergic synapse; Hepatitis B; Insulin s…	ISG15 antiviral mechanism; NCAM signaling for neurite out-growth; Activated TLR4 signalling; Negative feedback regulation of MAPK pathway; RUNX2 regulates osteoblast differentiation; Regulation of actin dynamics for phagocytic cup formation; Signaling by BRAF and RAF fusions; Signaling by RAS mutants; Signaling by high-kinase activity BRAF mutants; Signaling by moderate kinase activity BRAF mutan…	IL-5 Signaling Pathway; Osteopontin Signaling; Regulation of toll-like receptor signaling pathway; MicroRNAs in cardiomyocyte hypertrophy; IL-1 signaling pathway; RANKL/RANK (Receptor activator of NFKB (ligand)) Signaling Pathway; Human Thyroid Stimulating Hormone (TSH) signaling pathway; Leptin signaling pathway; Follicle Stimulating Hormone (FSH) signaling pathway; TNF related weak inducer of a…	1.643	0.947624	0.716332
Q96AX2	RAB37	Ras-related protein Rab-37 OS=Homo sapiens GN=RAB37 PE=1 SV=3	cell organization and biogenesis;regulation of biological process;response to stimulus;transport	endosome;membrane	catalytic activity;nucleotide binding;protein binding	Pf00025, Pf00071, Pf01926, Pf04670, Pf08477		Neutrophil degranulation; RAB geranylgeranylation		1.643	0.953738	0.716332
Q6UWY5	OLFML1	Olfactomedin-like protein 1 OS=Homo sapiens GN=OLFML1 PE=1 SV=2		extracellular		Pf02191				1.643	0.965952	0.716332
P21246	PTN	Pleiotrophin OS=Homo sapiens GN=PTN PE=1 SV=1	cell communication;cell differentiation;regulation of biological process;response to stimulus	cell surface;cytoplasm;endoplasmic reticulum;extracellular;membrane	enzyme regulator activity;protein binding	Pf01091, Pf05196				1.642	0.947073	0.715454
Q15287	RNPS1	RNA-binding protein with serine-rich domain 1 OS=Homo sapiens GN=RNPS1 PE=1 SV=1	metabolic process;regulation of biological process;transport	cytoplasm;cytosol;nucleus	protein binding;RNA binding	Pf00076, Pf08777, Pf11608, Pf13893, Pf14259	mRNA surveillance pathway; RNA transport	mRNA 3'-end processing; mRNA Splicing - Major Pathway; Cleavage of Growing Transcript in the Termination Region ; Regulation of expression of SLITs and ROBOs; Transport of Mature mRNA derived from an Intron-Containing Transcript; Nonsense Mediated Decay (NMD) enhanced by the Exon Junction Complex (EJC)	mRNA Processing	1.641	0.935307	0.714575
Q16537	PPP2R5E	Serine/threonine-protein phosphatase 2A 56 kDa regulatory subunit epsilon isoform OS=Homo sapiens GN=PPP2R5E PE=1 SV=1	regulation of biological process;response to stimulus	cytoplasm;cytosol	enzyme regulator activity;protein binding	Pf01603	Dopaminergic synapse; Adrenergic signaling in cardiomyocytes; AMPK signaling pathway; mRNA surveillance pathway; Oocyte meiosis; Sphingolipid signaling pathway; PI3K-Akt signaling pathway	Beta-catenin phosphorylation cascade; AXIN missense mutants destabilize the destruction complex; Negative regulation of MAPK pathway; APC truncation mutants have impaired AXIN binding; CTLA4 inhibitory signaling; Platelet sensitization by LDL; Separation of Sister Chromatids; Interleukin-20 family signaling; S37 mutants of beta-catenin aren't phosphorylated; PI5P, PP2A and IER3 Regulate PI3K/AKT …	Focal Adhesion-PI3K-Akt-mTOR-signaling pathway; Wnt Signaling Pathway and Pluripotency; Wnt Signaling Pathway; Glycogen Metabolism; DNA Damage Response (only ATM dependent)	1.639	0.932564	0.712816
P61601	NCALD	Neurocalcin-delta OS=Homo sapiens GN=NCALD PE=1 SV=2	regulation of biological process;response to stimulus;transport	cytosol	metal ion binding;protein binding;transporter activity	Pf00036, Pf13202, Pf13405, Pf13499, Pf13833	Olfactory transduction	Activation of Ca-permeable Kainate Receptor		1.639	0.935307	0.712816
Q96DP5	MTFMT	Methionyl-tRNA formyltransferase, mitochondrial OS=Homo sapiens GN=MTFMT PE=1 SV=2	metabolic process	mitochondrion	catalytic activity	Pf00551, Pf02911	Aminoacyl-tRNA biosynthesis; One carbon pool by folate	Mitochondrial translation initiation	One Carbon Metabolism	1.638	0.965952	0.711935
P61019	RAB2A	Ras-related protein Rab-2A OS=Homo sapiens GN=RAB2A PE=1 SV=1	cell organization and biogenesis;metabolic process;regulation of biological process;response to stimulus;transport	cytosol;endoplasmic reticulum;Golgi;membrane;nucleus	catalytic activity;nucleotide binding;protein binding	Pf00009, Pf00025, Pf00071, Pf01926, Pf04670, Pf08477	AMPK signaling pathway	Golgi Cisternae Pericentriolar Stack Reorganization; RAB geranylgeranylation	Focal Adhesion-PI3K-Akt-mTOR-signaling pathway	1.637	0.934691	0.711054
P26196	DDX6	Probable ATP-dependent RNA helicase DDX6 OS=Homo sapiens GN=DDX6 PE=1 SV=2	cell organization and biogenesis;metabolic process;regulation of biological process	cytoplasm;cytosol;membrane;mitochondrion;nucleus	catalytic activity;nucleotide binding;protein binding;RNA binding	Pf00270, Pf00271, Pf14617	RNA degradation	mRNA decay by 5' to 3' exoribonuclease		1.637	0.947073	0.711054
O94826	TOMM70A; TOMM70	Mitochondrial import receptor subunit TOM70 OS=Homo sapiens GN=TOMM70 PE=1 SV=1	cell communication;metabolic process;response to stimulus;transport	membrane;mitochondrion	protein binding;transporter activity	Pf00515, Pf07719, Pf13414, Pf13424		Ub-specific processing proteases; Mitochondrial protein import; Pink/Parkin Mediated Mitophagy		1.636	0.934691	0.710173
P11586	MTHFD1	C-1-tetrahydrofolate synthase, cytoplasmic OS=Homo sapiens GN=MTHFD1 PE=1 SV=3	metabolic process	cytoplasm;cytosol;membrane;mitochondrion	catalytic activity;nucleotide binding;protein binding	Pf00763, Pf01268, Pf02882	One carbon pool by folate; Metabolic pathways	Metabolism of folate and pterines	Folate Metabolism; One Carbon Metabolism; Trans-sulfuration and one carbon metabolism	1.632	0.948006	0.706641
O14972	DSCR3	Down syndrome critical region protein 3 OS=Homo sapiens GN=DSCR3 PE=2 SV=1	transport	endosome;nucleus	transporter activity	Pf00339, Pf03643				1.632	0.965952	0.706641
P04844	RPN2	Dolichyl-diphosphooligosaccharide--protein glycosyltransferase subunit 2 OS=Homo sapiens GN=RPN2 PE=1 SV=3	metabolic process;response to stimulus	endoplasmic reticulum;membrane	catalytic activity;protein binding	Pf05817	N-Glycan biosynthesis; Protein processing in endoplasmic reticulum; Metabolic pathways	Asparagine N-linked glycosylation; SRP-dependent cotranslational protein targeting to membrane	Proteasome Degradation	1.632	0.965952	0.706641
Q14739	LBR	Lamin-B receptor OS=Homo sapiens GN=LBR PE=1 SV=2	metabolic process	membrane;nucleus	catalytic activity;DNA binding;protein binding;RNA binding	Pf01222, Pf06966, Pf09465		Cholesterol biosynthesis	Gastric cancer network 2; ATM Signaling Network in Development and Disease	1.629	0.949488	0.703987
Q15048	LRRC14	Leucine-rich repeat-containing protein 14 OS=Homo sapiens GN=LRRC14 PE=1 SV=1	regulation of biological process	cytoplasm	protein binding					1.628	0.965952	0.703101
P46459	NSF	Vesicle-fusing ATPase OS=Homo sapiens GN=NSF PE=1 SV=3	cell organization and biogenesis;metabolic process;regulation of biological process;response to stimulus;transport	cytoplasm;cytosol;membrane	catalytic activity;metal ion binding;nucleotide binding;protein binding;RNA binding	Pf00004, Pf00910, Pf01078, Pf02359, Pf02933, Pf05272, Pf05496, Pf06068, Pf07724, Pf07728, Pf13173, Pf13191, Pf13207, Pf13401	Vasopressin-regulated water reabsorption; GABAergic synapse; Synaptic vesicle cycle	COPI-dependent Golgi-to-ER retrograde traffic; Intra-Golgi traffic; COPII (Coat Protein 2) Mediated Vesicle Transport; COPI-mediated anterograde transport; Retrograde transport at the Trans-Golgi-Network; Trafficking of GluR2-containing AMPA receptors	Synaptic Vesicle Pathway; Brain-Derived Neurotrophic Factor (BDNF) signaling pathway	1.626	0.940706	0.701327
P68400	CSNK2A1	Casein kinase II subunit alpha OS=Homo sapiens GN=CSNK2A1 PE=1 SV=1	cell communication;cell death;metabolic process;regulation of biological process;response to stimulus	chromosome;cytoplasm;cytosol;membrane;nucleus	catalytic activity;enzyme regulator activity;nucleotide binding;protein binding	Pf00069, Pf01636, Pf07714	Tight junction; Epstein-Barr virus infection; Ribosome biogenesis in eukaryotes; NF-kappa B signaling pathway; Wnt signaling pathway; Adherens junction; Measles; Herpes simplex infection	WNT mediated activation of DVL; Condensation of Prometaphase Chromosomes; Regulation of PTEN stability and activity; Cooperation of PDCL (PhLP1) and TRiC/CCT in G-protein beta folding; Signal transduction by L1; RUNX1 interacts with co-factors whose precise effect on RUNX1 targets is not known; Synthesis of PC; Receptor Mediated Mitophagy; Regulation of TP53 Activity through Phosphorylation	TNF alpha Signaling Pathway; Brain-Derived Neurotrophic Factor (BDNF) signaling pathway	1.625	0.965952	0.70044
O75688	PPM1B	Protein phosphatase 1B OS=Homo sapiens GN=PPM1B PE=1 SV=1	metabolic process;regulation of biological process	cytoplasm;cytosol;membrane	catalytic activity;metal ion binding;protein binding	Pf00481, Pf07830, Pf13672	MAPK signaling pathway	ISG15 antiviral mechanism	MAPK Signaling Pathway	1.624	0.965952	0.699552
Q96GQ5	C16orf58	RUS1 family protein C16orf58 OS=Homo sapiens GN=C16orf58 PE=1 SV=2		membrane		Pf04884				1.623	0.949488	0.698663
Q9UG56	PISD	Phosphatidylserine decarboxylase proenzyme, mitochondrial OS=Homo sapiens GN=PISD PE=2 SV=4	metabolic process	membrane;mitochondrion;nucleus	catalytic activity	Pf02666	Glycerophospholipid metabolism; Metabolic pathways	Synthesis of PE		1.622	0.941309	0.697774
Q02750	MAP2K1	Dual specificity mitogen-activated protein kinase kinase 1 OS=Homo sapiens GN=MAP2K1 PE=1 SV=2	cell differentiation;cell proliferation;cellular component movement;metabolic process;regulation of biological process;response to stimulus	cytoplasm;cytoskeleton;cytosol;endoplasmic reticulum;endosome;Golgi;membrane;mitochondrion;nucleus	catalytic activity;enzyme regulator activity;nucleotide binding;protein binding;signal transducer activity	Pf00069, Pf07714	Serotonergic synapse; T cell receptor signaling pathway; Dorso-ventral axis formation; TNF signaling pathway; Osteoclast differentiation; Prion diseases; Vascular smooth muscle contraction; Hepatitis B; Insulin signaling pathway; HIF-1 signaling pathway; Central carbon metabolism in cancer; Pancreatic cancer; FoxO signaling pathway; Prolactin signaling pathway; MicroRNAs in cancer; Phospholipase …	MAP2K and MAPK activation; Uptake and function of anthrax toxins; MAP3K8 (TPL2)-dependent MAPK1/3 activation; Activated TLR4 signalling; Negative feedback regulation of MAPK pathway; Interleukin-1 family signaling; Paradoxical activation of RAF signaling by kinase inactive BRAF; Interleukin-20 family signaling; Signaling by BRAF and RAF fusions; Signal transduction by L1; MAPK3 (ERK1) activation;…	IL-5 Signaling Pathway; Osteopontin Signaling; Regulation of toll-like receptor signaling pathway; MicroRNAs in cardiomyocyte hypertrophy; Integrin-mediated Cell Adhesion; IL-1 signaling pathway; RANKL/RANK (Receptor activator of NFKB (ligand)) Signaling Pathway; Human Thyroid Stimulating Hormone (TSH) signaling pathway; Leptin signaling pathway; Prolactin Signaling Pathway; IL-7 Signaling Pathwa…	1.62	0.949488	0.695994
Q9BQ24	ZFYVE21	Zinc finger FYVE domain-containing protein 21 OS=Homo sapiens GN=ZFYVE21 PE=1 SV=1	metabolic process;transport	cytosol;endosome;membrane	catalytic activity;metal ion binding;protein binding	Pf01363				1.62	0.965952	0.695994
P50148	GNAQ	Guanine nucleotide-binding protein G(q) subunit alpha OS=Homo sapiens GN=GNAQ PE=1 SV=4	coagulation;regulation of biological process;response to stimulus	cytoplasm;membrane;nucleus	catalytic activity;enzyme regulator activity;metal ion binding;nucleotide binding;protein binding;signal transducer activity	Pf00025, Pf00503	Dopaminergic synapse; Chagas disease (American trypanosomiasis); Serotonergic synapse; Amoebiasis; Vascular smooth muscle contraction; Glutamatergic synapse; cGMP-PKG signaling pathway; Renin secretion; Huntington's disease; Rap1 signaling pathway; Oxytocin signaling pathway; Circadian entrainment; Endocrine and other factor-regulated calcium reabsorption; Pathways in cancer; Long-term potentiati…	Thrombin signalling through proteinase activated receptors (PARs); Acetylcholine regulates insulin secretion; Gastrin-CREB signalling pathway via PKC and MAPK; Thromboxane signalling through TP receptor; ADP signalling through P2Y purinoceptor 1; Fatty Acids bound to GPR40 (FFAR1) regulate insulin secretion	Human Thyroid Stimulating Hormone (TSH) signaling pathway; Regulation of Microtubule Cytoskeleton; Alzheimers Disease; Corticotropin-releasing hormone signaling pathway; Myometrial Relaxation and Contraction Pathways; G Protein Signaling Pathways; Circadian rythm related genes; Cell-type Dependent Selectivity of CCK2R Signaling; Calcium Regulation in the Cardiac Cell; Serotonin Receptor 2 and ELK…	1.619	0.949488	0.695103
P62750	RPL23A	60S ribosomal protein L23a OS=Homo sapiens GN=RPL23A PE=1 SV=1	cell organization and biogenesis;cell proliferation;metabolic process;transport	cytoplasm;cytosol;nucleus;ribosome	protein binding;RNA binding;structural molecule activity	Pf00276, Pf03939	Ribosome	Peptide chain elongation; Eukaryotic Translation Termination; Viral mRNA Translation; L13a-mediated translational silencing of Ceruloplasmin expression; Nonsense Mediated Decay (NMD) independent of the Exon Junction Complex (EJC); Selenocysteine synthesis; Nonsense Mediated Decay (NMD) enhanced by the Exon Junction Complex (EJC); GTP hydrolysis and joining of the 60S ribosomal subunit; Major path…	Cytoplasmic Ribosomal Proteins	1.618	0.941309	0.694212
O75880	SCO1	Protein SCO1 homolog, mitochondrial OS=Homo sapiens GN=SCO1 PE=1 SV=1	cell organization and biogenesis;cellular homeostasis;metabolic process;regulation of biological process;transport	membrane;mitochondrion	antioxidant activity;catalytic activity;metal ion binding;protein binding	Pf00578, Pf02630, Pf13905		TP53 Regulates Metabolic Genes; Respiratory electron transport	Electron Transport Chain; Copper homeostasis	1.616	0.949488	0.692427
Q9BQA9	C17orf62	Uncharacterized protein C17orf62 OS=Homo sapiens GN=C17orf62 PE=1 SV=1		membrane	protein binding	Pf15169				1.616	0.965952	0.692427
Q8N8U3	ZCCHC5; RTL3	Retrotransposon Gag-like protein 3 OS=Homo sapiens GN=RTL3 PE=2 SV=1		nucleus	metal ion binding	Pf00098				1.616	0.963659	0.692427
Q96BQ5	CCDC127	Coiled-coil domain-containing protein 127 OS=Homo sapiens GN=CCDC127 PE=1 SV=1								1.614	0.957065	0.690641
Q6ZWT7	MBOAT2	Lysophospholipid acyltransferase 2 OS=Homo sapiens GN=MBOAT2 PE=2 SV=2	metabolic process	membrane	catalytic activity	Pf03062	Glycerolipid metabolism; Glycerophospholipid metabolism; Metabolic pathways	Acyl chain remodelling of PE; Acyl chain remodelling of PC		1.614	0.965952	0.690641
O14681	EI24	Etoposide-induced protein 2.4 homolog OS=Homo sapiens GN=EI24 PE=1 SV=4	cell communication;cell death;metabolic process;regulation of biological process;response to stimulus	cytoplasm;cytosol;endoplasmic reticulum;Golgi;membrane;nucleus		Pf07264	p53 signaling pathway			1.613	0.964682	0.689746
P48047	ATP5O	ATP synthase subunit O, mitochondrial OS=Homo sapiens GN=ATP5O PE=1 SV=1	cell organization and biogenesis;metabolic process;transport	membrane;mitochondrion;nucleus	catalytic activity;protein binding;transporter activity	Pf00213	Huntington's disease; Parkinson's disease; Alzheimer's disease; Oxidative phosphorylation; Metabolic pathways	Cristae formation; Formation of ATP by chemiosmotic coupling	Electron Transport Chain; Oxidative phosphorylation	1.612	0.947073	0.688852
P18085	ARF4	ADP-ribosylation factor 4 OS=Homo sapiens GN=ARF4 PE=1 SV=3	cellular component movement;metabolic process;regulation of biological process;response to stimulus;transport	cytosol;Golgi;membrane	catalytic activity;nucleotide binding;protein binding;signal transducer activity	Pf00025, Pf00071, Pf00503, Pf01926, Pf04670, Pf08477, Pf09439		COPI-dependent Golgi-to-ER retrograde traffic; VxPx cargo-targeting to cilium; COPI-mediated anterograde transport		1.611	0.947624	0.687956
Q92990	GLMN	Glomulin OS=Homo sapiens GN=GLMN PE=1 SV=2	cell differentiation;regulation of biological process	cytoplasm	enzyme regulator activity;protein binding	Pf08568		Antigen processing: Ubiquitination & Proteasome degradation		1.61	0.965952	0.687061
O43920	NDUFS5	NADH dehydrogenase [ubiquinone] iron-sulfur protein 5 OS=Homo sapiens GN=NDUFS5 PE=1 SV=3	cell organization and biogenesis;metabolic process;transport	membrane;mitochondrion	catalytic activity	Pf10200	Huntington's disease; Parkinson's disease; Alzheimer's disease; Oxidative phosphorylation; Non-alcoholic fatty liver disease (NAFLD); Metabolic pathways	Complex I biogenesis	Electron Transport Chain; Oxidative phosphorylation	1.609	0.947624	0.686164
Q8TAF3	WDR48	WD repeat-containing protein 48 OS=Homo sapiens GN=WDR48 PE=1 SV=1	metabolic process;regulation of biological process;response to stimulus	cytoplasm;endosome;nucleus;vacuole	catalytic activity;protein binding	Pf00400, Pf11816	Fanconi anemia pathway	Ub-specific processing proteases		1.609	0.965952	0.686164
P62841	RPS15	40S ribosomal protein S15 OS=Homo sapiens GN=RPS15 PE=1 SV=2	cell differentiation;cell organization and biogenesis;metabolic process;transport	cytosol;membrane;nucleus;ribosome	DNA binding;protein binding;RNA binding;structural molecule activity	Pf00203	Ribosome	Peptide chain elongation; Eukaryotic Translation Termination; Viral mRNA Translation; Formation of the ternary complex, and subsequently, the 43S complex; L13a-mediated translational silencing of Ceruloplasmin expression; Selenocysteine synthesis; Nonsense Mediated Decay (NMD) independent of the Exon Junction Complex (EJC); Nonsense Mediated Decay (NMD) enhanced by the Exon Junction Complex (EJC)…	Cytoplasmic Ribosomal Proteins	1.608	0.947073	0.685267
P04792	HSPB1	Heat shock protein beta-1 OS=Homo sapiens GN=HSPB1 PE=1 SV=2	cellular component movement;metabolic process;regulation of biological process;response to stimulus	cytoplasm;cytoskeleton;cytosol;membrane;nucleus;proteasome	enzyme regulator activity;protein binding;RNA binding	Pf00011	Amoebiasis; Epstein-Barr virus infection; VEGF signaling pathway; MAPK signaling pathway	AUF1 (hnRNP D0) binds and destabilizes mRNA; VEGFA-VEGFR2 Pathway; MAPK6/MAPK4 signaling	Apoptosis-related network due to altered Notch3 in ovarian cancer; Fas Ligand (FasL) pathway and Stress induction of Heat Shock Proteins (HSP) regulation; MAPK Signaling Pathway; ATM Signaling Network in Development and Disease; VEGFA-VEGFR2 Signaling Pathway; p38 MAPK Signaling Pathway	1.607	0.949488	0.68437
P49418	AMPH	Amphiphysin OS=Homo sapiens GN=AMPH PE=1 SV=1	cell communication;cell organization and biogenesis;transport	cytoplasm;cytoskeleton;cytosol;membrane	protein binding	Pf00018, Pf03114, Pf14604	Endocytosis; Fc gamma R-mediated phagocytosis	Clathrin-mediated endocytosis	Monoamine Transport	1.606	0.947624	0.683472
P61353	RPL27	60S ribosomal protein L27 OS=Homo sapiens GN=RPL27 PE=1 SV=2	cell organization and biogenesis;metabolic process;transport	cytosol;membrane;nucleus;ribosome	RNA binding;structural molecule activity	Pf00467, Pf01777	Ribosome	Peptide chain elongation; Eukaryotic Translation Termination; Viral mRNA Translation; L13a-mediated translational silencing of Ceruloplasmin expression; Nonsense Mediated Decay (NMD) independent of the Exon Junction Complex (EJC); Selenocysteine synthesis; Nonsense Mediated Decay (NMD) enhanced by the Exon Junction Complex (EJC); GTP hydrolysis and joining of the 60S ribosomal subunit; Major path…	Cytoplasmic Ribosomal Proteins	1.605	0.965952	0.682573
Q9H4G0	EPB41L1	Band 4.1-like protein 1 OS=Homo sapiens GN=EPB41L1 PE=1 SV=2	cell organization and biogenesis	cytoplasm;cytoskeleton;cytosol;membrane	protein binding;structural molecule activity	Pf00373, Pf04382, Pf05902, Pf08736, Pf09379, Pf09380	Tight junction	Trafficking of AMPA receptors; Neurexins and neuroligins		1.604	0.947624	0.681674
P52943	CRIP2	Cysteine-rich protein 2 OS=Homo sapiens GN=CRIP2 PE=1 SV=1	regulation of biological process		metal ion binding;protein binding	Pf00412				1.604	0.947624	0.681674
Q96AA3	RFT1	Protein RFT1 homolog OS=Homo sapiens GN=RFT1 PE=1 SV=1	cell organization and biogenesis;transport	membrane	transporter activity	Pf04506		Defective RFT1 causes RFT1-CDG (CDG-1n); Biosynthesis of the N-glycan precursor (dolichol lipid-linked oligosaccharide, LLO) and transfer to a nascent protein		1.604	0.965952	0.681674
O60884	DNAJA2	DnaJ homolog subfamily A member 2 OS=Homo sapiens GN=DNAJA2 PE=1 SV=1	metabolic process;regulation of biological process;response to stimulus	cytosol;membrane	enzyme regulator activity;metal ion binding;nucleotide binding;protein binding	Pf00226, Pf00684, Pf01556	Protein processing in endoplasmic reticulum	HSP90 chaperone cycle for steroid hormone receptors (SHR)		1.603	0.948006	0.680774
O43674	NDUFB5	NADH dehydrogenase [ubiquinone] 1 beta subcomplex subunit 5, mitochondrial OS=Homo sapiens GN=NDUFB5 PE=1 SV=1	cell organization and biogenesis;metabolic process;transport	membrane;mitochondrion	catalytic activity	Pf09781	Huntington's disease; Parkinson's disease; Alzheimer's disease; Oxidative phosphorylation; Non-alcoholic fatty liver disease (NAFLD); Metabolic pathways	Complex I biogenesis	Electron Transport Chain; Oxidative phosphorylation	1.603	0.954857	0.680774
Q969E2	SCAMP4	Secretory carrier-associated membrane protein 4 OS=Homo sapiens GN=SCAMP4 PE=1 SV=1	transport	membrane		Pf04144				1.603	0.950171	0.680774
Q9BTC8	MTA3	Metastasis-associated protein MTA3 OS=Homo sapiens GN=MTA3 PE=1 SV=2	cell organization and biogenesis;metabolic process;regulation of biological process	cytoplasm;nucleus	catalytic activity;DNA binding;metal ion binding;protein binding	Pf00320, Pf01426, Pf01448		ERCC6 (CSB) and EHMT2 (G9a) positively regulate rRNA expression; Regulation of PTEN gene transcription; HDACs deacetylate histones; RNA Polymerase I Transcription Initiation	Preimplantation Embryo	1.602	0.964682	0.679874
Q9NYB9	ABI2	Abl interactor 2 OS=Homo sapiens GN=ABI2 PE=1 SV=1	cell organization and biogenesis;cellular component movement;metabolic process;regulation of biological process;response to stimulus	cytoplasm;cytoskeleton;cytosol	DNA binding;enzyme regulator activity;protein binding	Pf00018, Pf07653, Pf07815, Pf14604	Regulation of actin cytoskeleton	Regulation of actin dynamics for phagocytic cup formation; VEGFA-VEGFR2 Pathway; RHO GTPases Activate WASPs and WAVEs	Regulation of Actin Cytoskeleton	1.601	0.95269	0.678973
Q9NS86	LANCL2	LanC-like protein 2 OS=Homo sapiens GN=LANCL2 PE=1 SV=1	regulation of biological process	cytoplasm;cytoskeleton;cytosol;membrane;nucleus	nucleotide binding;protein binding	Pf05147				1.6	0.948006	0.678072
C9JAW5		Uncharacterized protein OS=Homo sapiens PE=4 SV=1		membrane		Pf04588				1.6	0.949488	0.678072
O43395	PRPF3	U4/U6 small nuclear ribonucleoprotein Prp3 OS=Homo sapiens GN=PRPF3 PE=1 SV=2	cell organization and biogenesis;metabolic process	cytosol;nucleus;spliceosomal complex	protein binding;RNA binding	Pf01480, Pf06544, Pf08572	Spliceosome	mRNA Splicing - Major Pathway	mRNA Processing	1.6	0.965952	0.678072
P56556	NDUFA6	NADH dehydrogenase [ubiquinone] 1 alpha subcomplex subunit 6 OS=Homo sapiens GN=NDUFA6 PE=1 SV=3	cell organization and biogenesis;metabolic process;response to stimulus;transport	membrane;mitochondrion	catalytic activity	Pf05347, Pf13232, Pf13233	Huntington's disease; Parkinson's disease; Alzheimer's disease; Oxidative phosphorylation; Non-alcoholic fatty liver disease (NAFLD); Metabolic pathways	Complex I biogenesis	Electron Transport Chain; Oxidative phosphorylation	1.599	0.954084	0.67717
Q99442	SEC62	Translocation protein SEC62 OS=Homo sapiens GN=SEC62 PE=1 SV=1	cell organization and biogenesis;transport	cytosol;endoplasmic reticulum;membrane	receptor activity;transporter activity	Pf03839	Protein export; Protein processing in endoplasmic reticulum	XBP1(S) activates chaperone genes		1.598	0.949488	0.676267
O95831	AIFM1	Apoptosis-inducing factor 1, mitochondrial OS=Homo sapiens GN=AIFM1 PE=1 SV=1	cell death;cell differentiation;cell organization and biogenesis;cellular homeostasis;metabolic process;regulation of biological process;response to stimulus	cytoplasm;cytosol;membrane;mitochondrion;nucleus	catalytic activity;DNA binding;nucleotide binding;protein binding	Pf00070, Pf07992, Pf14721, Pf14962	Apoptosis		Apoptosis Modulation and Signaling; Nanomaterial induced apoptosis; Apoptosis Modulation by HSP70	1.597	0.965952	0.675364
Q6PJW8	CNST	Consortin OS=Homo sapiens GN=CNST PE=1 SV=3	regulation of biological process	Golgi;membrane	protein binding	Pf15281				1.597	0.965952	0.675364
Q6PCB7	SLC27A1	Long-chain fatty acid transport protein 1 OS=Homo sapiens GN=SLC27A1 PE=2 SV=1	metabolic process;regulation of biological process;response to stimulus;transport	cytoplasm;endoplasmic reticulum;membrane	catalytic activity;nucleotide binding;protein binding;transporter activity	Pf00501, Pf13193	PPAR signaling pathway; Insulin resistance	Transport of fatty acids; PPARA activates gene expression	PPAR Alpha Pathway; PPAR signaling pathway	1.596	0.949488	0.674461
O43181	NDUFS4	NADH dehydrogenase [ubiquinone] iron-sulfur protein 4, mitochondrial OS=Homo sapiens GN=NDUFS4 PE=1 SV=1	cell organization and biogenesis;metabolic process;regulation of biological process;response to stimulus;transport	membrane;mitochondrion	catalytic activity	Pf04800	Huntington's disease; Parkinson's disease; Alzheimer's disease; Oxidative phosphorylation; Non-alcoholic fatty liver disease (NAFLD); Metabolic pathways	Complex I biogenesis	Electron Transport Chain; Oxidative phosphorylation	1.594	0.955383	0.672652
Q9BX95	SGPP1	Sphingosine-1-phosphate phosphatase 1 OS=Homo sapiens GN=SGPP1 PE=1 SV=2	metabolic process;regulation of biological process;response to stimulus	endoplasmic reticulum;membrane	catalytic activity;receptor activity;signal transducer activity	Pf01569	Sphingolipid metabolism; Sphingolipid signaling pathway	Sphingolipid de novo biosynthesis		1.593	0.955383	0.671746
P21281	ATP6V1B2	V-type proton ATPase subunit B, brain isoform OS=Homo sapiens GN=ATP6V1B2 PE=1 SV=3	cellular homeostasis;metabolic process;regulation of biological process;response to stimulus;transport	cytoplasm;cytosol;membrane	catalytic activity;nucleotide binding;protein binding;transporter activity	Pf00006, Pf00306, Pf02874	Phagosome; mTOR signaling pathway; Oxidative phosphorylation; Vibrio cholerae infection; Metabolic pathways; Epithelial cell signaling in Helicobacter pylori infection; Collecting duct acid secretion; Synaptic vesicle cycle; Rheumatoid arthritis	Transferrin endocytosis and recycling; ROS, RNS production in phagocytes; Ion channel transport; Insulin receptor recycling		1.592	0.965952	0.67084
P46776	RPL27A	60S ribosomal protein L27a OS=Homo sapiens GN=RPL27A PE=1 SV=2	cell organization and biogenesis;metabolic process;transport	cytosol;endoplasmic reticulum;membrane;ribosome	protein binding;RNA binding;structural molecule activity	Pf00828	Ribosome	Peptide chain elongation; Eukaryotic Translation Termination; Viral mRNA Translation; L13a-mediated translational silencing of Ceruloplasmin expression; Nonsense Mediated Decay (NMD) independent of the Exon Junction Complex (EJC); Selenocysteine synthesis; Nonsense Mediated Decay (NMD) enhanced by the Exon Junction Complex (EJC); GTP hydrolysis and joining of the 60S ribosomal subunit; Major path…	Cytoplasmic Ribosomal Proteins	1.591	0.965952	0.669934
P08123	COL1A2	Collagen alpha-2(I) chain OS=Homo sapiens GN=COL1A2 PE=1 SV=7	cell organization and biogenesis;cellular component movement;coagulation;metabolic process;regulation of biological process;response to stimulus	endoplasmic reticulum;extracellular;organelle lumen	metal ion binding;protein binding;structural molecule activity	Pf01391, Pf01410	Amoebiasis; Protein digestion and absorption; AGE-RAGE signaling pathway in diabetic complications; Focal adhesion; ECM-receptor interaction; PI3K-Akt signaling pathway; Platelet activation	Collagen degradation; Integrin cell surface interactions; MET activates PTK2 signaling; Crosslinking of collagen fibrils; Anchoring fibril formation; Platelet Adhesion to exposed collagen; Scavenging by Class A Receptors; Syndecan interactions; GP1b-IX-V activation signalling; ECM proteoglycans; Platelet Aggregation (Plug Formation); Immunoregulatory interactions between a Lymphoid and a non-Lymp…	miRNA targets in ECM and membrane receptors; Focal Adhesion; TGF-beta Signaling Pathway; Focal Adhesion-PI3K-Akt-mTOR-signaling pathway; Inflammatory Response Pathway	1.591	0.965952	0.669934
P62877	RBX1	E3 ubiquitin-protein ligase RBX1 OS=Homo sapiens GN=RBX1 PE=1 SV=1	cell organization and biogenesis;metabolic process;regulation of biological process;response to stimulus	cytoplasm;cytosol;nucleus	catalytic activity;metal ion binding;protein binding	Pf00097, Pf12678, Pf12861, Pf13639	TGF-beta signaling pathway; HIF-1 signaling pathway; Ubiquitin mediated proteolysis; Pathways in cancer; Protein processing in endoplasmic reticulum; Renal cell carcinoma; Nucleotide excision repair; Wnt signaling pathway; Oocyte meiosis; Circadian rhythm; Cell cycle	FBXL7 down-regulates AURKA during mitotic entry and in early mitosis; NOTCH1 Intracellular Domain Regulates Transcription; Regulation of RAS by GAPs; Oxygen-dependent proline hydroxylation of Hypoxia-inducible Factor Alpha; Vif-mediated degradation of APOBEC3G; Constitutive Signaling by NOTCH1 HD+PEST Domain Mutants; Antigen processing: Ubiquitination & Proteasome degradation; GLI3 is processed t…	Dual hijack model of Vif in HIV infection; TGF-beta Signaling Pathway	1.59	0.965952	0.669027
P08237	PFKM	ATP-dependent 6-phosphofructokinase, muscle type OS=Homo sapiens GN=PFKM PE=1 SV=2	cell organization and biogenesis;cellular homeostasis;metabolic process;regulation of biological process	cytoplasm;cytosol;membrane;nucleus	catalytic activity;metal ion binding;nucleotide binding;protein binding	Pf00365	Central carbon metabolism in cancer; Carbon metabolism; Galactose metabolism; Fructose and mannose metabolism; Pentose phosphate pathway; AMPK signaling pathway; Glycolysis / Gluconeogenesis; RNA degradation; Biosynthesis of amino acids; Metabolic pathways	Glycolysis	Insulin Signaling; Glycolysis and Gluconeogenesis	1.589	0.949488	0.668119
P41218	MNDA	Myeloid cell nuclear differentiation antigen OS=Homo sapiens GN=MNDA PE=1 SV=1	cellular component movement;defense response;metabolic process;regulation of biological process;response to stimulus;transport	cytoplasm;extracellular;nucleus;organelle lumen	DNA binding;protein binding;transporter activity	Pf02758, Pf02760		Neutrophil degranulation		1.588	0.965952	0.667211
Q969N2	PIGT	GPI transamidase component PIG-T OS=Homo sapiens GN=PIGT PE=1 SV=1	cell death;cell differentiation;metabolic process	cytoplasm;endoplasmic reticulum;membrane	catalytic activity;protein binding	Pf04113	Metabolic pathways; Glycosylphosphatidylinositol (GPI)-anchor biosynthesis	Attachment of GPI anchor to uPAR		1.587	0.965952	0.666302
Q9NT68	TENM2	Teneurin-2 OS=Homo sapiens GN=TENM2 PE=1 SV=3	cell organization and biogenesis;cellular component movement;metabolic process;regulation of biological process;response to stimulus	endoplasmic reticulum;Golgi;membrane;nucleus	metal ion binding;protein binding	Pf01500, Pf05593, Pf06484, Pf07974, Pf13715, Pf15636				1.585	0.952444	0.664483
Q9H936	SLC25A22	Mitochondrial glutamate carrier 1 OS=Homo sapiens GN=SLC25A22 PE=1 SV=1	transport	membrane;mitochondrion	transporter activity	Pf00153		Organic anion transporters		1.584	0.950171	0.663572
Q14194	CRMP1	Dihydropyrimidinase-related protein 1 OS=Homo sapiens GN=CRMP1 PE=1 SV=1	cell organization and biogenesis;cellular component movement;metabolic process;regulation of biological process	cytoplasm;cytoskeleton;cytosol	catalytic activity;protein binding	Pf01979, Pf07969, Pf13147, Pf13594		CRMPs in Sema3A signaling		1.584	0.953187	0.663572
P60602	ROMO1	Reactive oxygen species modulator 1 OS=Homo sapiens GN=ROMO1 PE=1 SV=1	defense response;regulation of biological process;response to stimulus	membrane;mitochondrion		Pf10247				1.583	0.965952	0.662661
O94915	FRYL	Protein furry homolog-like OS=Homo sapiens GN=FRYL PE=1 SV=2	cell organization and biogenesis;metabolic process;regulation of biological process			Pf14222, Pf14225, Pf14228				1.583	0.965952	0.662661
O75964	ATP5L	ATP synthase subunit g, mitochondrial OS=Homo sapiens GN=ATP5L PE=1 SV=3	cell organization and biogenesis;metabolic process;transport	membrane;mitochondrion	catalytic activity;transporter activity	Pf04718	Oxidative phosphorylation; Metabolic pathways	Cristae formation; Formation of ATP by chemiosmotic coupling	Electron Transport Chain; Oxidative phosphorylation	1.582	0.952001	0.66175
Q9Y6R1	SLC4A4	Electrogenic sodium bicarbonate cotransporter 1 OS=Homo sapiens GN=SLC4A4 PE=1 SV=1	cellular homeostasis;transport	membrane	protein binding;transporter activity	Pf00359, Pf00955, Pf03606, Pf07565	Bile secretion; Proximal tubule bicarbonate reclamation; Pancreatic secretion	Defective SLC4A4 causes renal tubular acidosis, proximal, with ocular abnormalities and mental retardation (pRTA-OA); Bicarbonate transporters		1.582	0.961918	0.66175
Q96HV5	TMEM41A	Transmembrane protein 41A OS=Homo sapiens GN=TMEM41A PE=1 SV=1		membrane	protein binding	Pf09335				1.582	0.965952	0.66175
Q9UM19	HPCAL4	Hippocalcin-like protein 4 OS=Homo sapiens GN=HPCAL4 PE=1 SV=3	regulation of biological process;response to stimulus		metal ion binding;protein binding	Pf00036, Pf13202, Pf13405, Pf13499				1.581	0.965952	0.660837
Q9BUB7	TMEM70	Transmembrane protein 70, mitochondrial OS=Homo sapiens GN=TMEM70 PE=1 SV=2	cell organization and biogenesis	membrane;mitochondrion		Pf06979				1.581	0.965952	0.660837
Q9H1E5	TMX4	Thioredoxin-related transmembrane protein 4 OS=Homo sapiens GN=TMX4 PE=1 SV=1	cellular homeostasis;metabolic process;regulation of biological process;response to stimulus;transport	endoplasmic reticulum;membrane	catalytic activity	Pf00085				1.58	0.965952	0.659925
P36578	RPL4	60S ribosomal protein L4 OS=Homo sapiens GN=RPL4 PE=1 SV=5	cell organization and biogenesis;metabolic process;transport	cytoplasm;cytosol;endoplasmic reticulum;membrane;nucleus;ribosome	protein binding;RNA binding;structural molecule activity	Pf00573, Pf14374	Ribosome	Peptide chain elongation; Eukaryotic Translation Termination; Viral mRNA Translation; L13a-mediated translational silencing of Ceruloplasmin expression; Nonsense Mediated Decay (NMD) independent of the Exon Junction Complex (EJC); Selenocysteine synthesis; Nonsense Mediated Decay (NMD) enhanced by the Exon Junction Complex (EJC); GTP hydrolysis and joining of the 60S ribosomal subunit; Major path…	Cytoplasmic Ribosomal Proteins	1.579	0.965952	0.659011
O95670	ATP6V1G2	V-type proton ATPase subunit G 2 OS=Homo sapiens GN=ATP6V1G2 PE=1 SV=1	cellular homeostasis;regulation of biological process;response to stimulus;transport	cytosol	catalytic activity;transporter activity	Pf03179	Phagosome; mTOR signaling pathway; Oxidative phosphorylation; Vibrio cholerae infection; Metabolic pathways; Epithelial cell signaling in Helicobacter pylori infection; Collecting duct acid secretion; Synaptic vesicle cycle; Rheumatoid arthritis	Transferrin endocytosis and recycling; ROS, RNS production in phagocytes; Ion channel transport; Insulin receptor recycling		1.579	0.965952	0.659011
P10114	RAP2A	Ras-related protein Rap-2a OS=Homo sapiens GN=RAP2A PE=1 SV=1	cell differentiation;cell organization and biogenesis;regulation of biological process;response to stimulus	cytosol;endosome;membrane	catalytic activity;metal ion binding;nucleotide binding;protein binding	Pf00071, Pf02421, Pf08477				1.578	0.95269	0.658097
Q15596	NCOA2	Nuclear receptor coactivator 2 OS=Homo sapiens GN=NCOA2 PE=1 SV=2	metabolic process;regulation of biological process;response to stimulus;transport	cytoplasm;nucleus	DNA binding;metal ion binding;protein binding;receptor activity;signal transducer activity	Pf00989, Pf07469, Pf08815, Pf08832, Pf13426, Pf14598	Thyroid hormone signaling pathway	Transcriptional regulation of white adipocyte differentiation; Endogenous sterols; Activation of gene expression by SREBF (SREBP); RORA activates gene expression; HATs acetylate histones; PPARA activates gene expression; Activated PKN1 stimulates transcription of AR (androgen receptor) regulated genes KLK2 and KLK3; YAP1- and WWTR1 (TAZ)-stimulated gene expression; Transcriptional activation of m…	Androgen receptor signaling pathway; Corticotropin-releasing hormone signaling pathway; Adipogenesis; Constitutive Androstane Receptor Pathway	1.578	0.963659	0.658097
Q8NC56	LEMD2	LEM domain-containing protein 2 OS=Homo sapiens GN=LEMD2 PE=1 SV=1	cell differentiation;cell organization and biogenesis;regulation of biological process	chromosome;endoplasmic reticulum;membrane;nucleus	DNA binding;protein binding	Pf03020, Pf09402		Depolymerisation of the Nuclear Lamina; Initiation of Nuclear Envelope Reformation; Clearance of Nuclear Envelope Membranes from Chromatin		1.577	0.954084	0.657183
Q15293	RCN1	Reticulocalbin-1 OS=Homo sapiens GN=RCN1 PE=1 SV=1	metabolic process	endoplasmic reticulum;organelle lumen	metal ion binding;protein binding	Pf13499		Post-translational protein phosphorylation; Regulation of Insulin-like Growth Factor (IGF) transport and uptake by Insulin-like Growth Factor Binding Proteins (IGFBPs)		1.577	0.963659	0.657183
Q9BWH2	FUNDC2	FUN14 domain-containing protein 2 OS=Homo sapiens GN=FUNDC2 PE=1 SV=2	metabolic process	mitochondrion;nucleus		Pf04930				1.576	0.961463	0.656268
Q15878	CACNA1E	Voltage-dependent R-type calcium channel subunit alpha-1E OS=Homo sapiens GN=CACNA1E PE=1 SV=3	cell communication;regulation of biological process;transport	membrane	metal ion binding;transporter activity	Pf00520, Pf08016, Pf08763	MAPK signaling pathway; Type II diabetes mellitus; Calcium signaling pathway	Presynaptic depolarization and calcium channel opening; Regulation of insulin secretion	Calcium Regulation in the Cardiac Cell	1.576	0.963659	0.656268
P38117	ETFB	Electron transfer flavoprotein subunit beta OS=Homo sapiens GN=ETFB PE=1 SV=3	metabolic process;transport	cytosol;mitochondrion;organelle lumen	protein binding	Pf01012		Protein methylation; Respiratory electron transport		1.574	0.965952	0.654436
Q9Y6E2	BZW2	Basic leucine zipper and W2 domain-containing protein 2 OS=Homo sapiens GN=BZW2 PE=1 SV=1	cell differentiation;development	cytoplasm;membrane	protein binding	Pf02020				1.573	0.965952	0.653519
Q9H237	PORCN	Protein-serine O-palmitoleoyltransferase porcupine OS=Homo sapiens GN=PORCN PE=1 SV=2	metabolic process;regulation of biological process;response to stimulus	endoplasmic reticulum;membrane	catalytic activity;protein binding	Pf03062	Wnt signaling pathway	WNT ligand biogenesis and trafficking; WNT ligand secretion is abrogated by the PORCN inhibitor LGK974		1.573	0.963659	0.653519
Q9BV10	ALG12	Dol-P-Man:Man(7)GlcNAc(2)-PP-Dol alpha-1,6-mannosyltransferase OS=Homo sapiens GN=ALG12 PE=1 SV=1	metabolic process	endoplasmic reticulum;membrane	catalytic activity	Pf03901	N-Glycan biosynthesis; Metabolic pathways	Biosynthesis of the N-glycan precursor (dolichol lipid-linked oligosaccharide, LLO) and transfer to a nascent protein; Defective ALG12 causes ALG12-CDG (CDG-1g)		1.573	0.965952	0.653519
P42658	DPP6	Dipeptidyl aminopeptidase-like protein 6 OS=Homo sapiens GN=DPP6 PE=1 SV=2	cell organization and biogenesis;metabolic process;regulation of biological process	membrane	catalytic activity	Pf00326, Pf00930				1.573	0.965952	0.653519
O60832	DKC1	H/ACA ribonucleoprotein complex subunit 4 OS=Homo sapiens GN=DKC1 PE=1 SV=3	cell organization and biogenesis;cell proliferation;metabolic process;regulation of biological process	cytoplasm;nucleus	catalytic activity;protein binding;RNA binding	Pf01472, Pf01509, Pf08068	Ribosome biogenesis in eukaryotes	rRNA modification in the nucleus and cytosol; Telomere Extension By Telomerase		1.571	0.953187	0.651683
Q5T1Q4	SLC35F1	Solute carrier family 35 member F1 OS=Homo sapiens GN=SLC35F1 PE=2 SV=2	transport	membrane		Pf00892, Pf06027				1.571	0.965952	0.651683
Q9NQ66	PLCB1	1-phosphatidylinositol 4,5-bisphosphate phosphodiesterase beta-1 OS=Homo sapiens GN=PLCB1 PE=1 SV=1	cell differentiation;metabolic process;regulation of biological process;response to stimulus	cytoplasm;cytosol;membrane;nucleus	catalytic activity;enzyme regulator activity;metal ion binding;protein binding;signal transducer activity	Pf00168, Pf00387, Pf00388, Pf08703, Pf09279	Dopaminergic synapse; Chagas disease (American trypanosomiasis); Serotonergic synapse; Amoebiasis; NOD-like receptor signaling pathway; Vascular smooth muscle contraction; Glutamatergic synapse; Phospholipase D signaling pathway; cGMP-PKG signaling pathway; Renin secretion; Huntington's disease; Rap1 signaling pathway; Oxytocin signaling pathway; Circadian entrainment; Endocrine and other factor-…	PLC beta mediated events; Acetylcholine regulates insulin secretion; Ca2+ pathway; Presynaptic function of Kainate receptors; G beta:gamma signalling through PLC beta; Synthesis of IP3 and IP4 in the cytosol; Gastrin-CREB signalling pathway via PKC and MAPK; Fatty Acids bound to GPR40 (FFAR1) regulate insulin secretion	AMP-activated Protein Kinase (AMPK) Signaling; Human Thyroid Stimulating Hormone (TSH) signaling pathway; Alzheimers Disease; Endothelin Pathways; Signal Transduction of S1P Receptor; Cell-type Dependent Selectivity of CCK2R Signaling; Chemokine signaling pathway; GPR40 PATHWAY	1.566	0.961918	0.647084
Q6U841	SLC4A10	Sodium-driven chloride bicarbonate exchanger OS=Homo sapiens GN=SLC4A10 PE=2 SV=1	cellular homeostasis;response to stimulus;transport	membrane	transporter activity	Pf00955, Pf07565		Bicarbonate transporters		1.565	0.955847	0.646163
Q92777	SYN2	Synapsin-2 OS=Homo sapiens GN=SYN2 PE=2 SV=3	cell communication;transport	membrane	catalytic activity;nucleotide binding	Pf02078, Pf02750, Pf10581		Serotonin Neurotransmitter Release Cycle; Dopamine Neurotransmitter Release Cycle		1.564	0.955975	0.645241
Q9UHQ4	BCAP29	B-cell receptor-associated protein 29 OS=Homo sapiens GN=BCAP29 PE=1 SV=2	cell death;cell differentiation;cellular component movement;metabolic process;transport	endoplasmic reticulum;membrane		Pf04111, Pf05529, Pf09731, Pf13851				1.564	0.965952	0.645241
Q99747	NAPG	Gamma-soluble NSF attachment protein OS=Homo sapiens GN=NAPG PE=1 SV=1	cell organization and biogenesis;regulation of biological process;transport	membrane;mitochondrion	protein binding	Pf14938		COPI-dependent Golgi-to-ER retrograde traffic; Intra-Golgi traffic; COPII (Coat Protein 2) Mediated Vesicle Transport; COPI-mediated anterograde transport; Retrograde transport at the Trans-Golgi-Network		1.563	0.963659	0.644318
O94906	PRPF6	Pre-mRNA-processing factor 6 OS=Homo sapiens GN=PRPF6 PE=1 SV=1	cell organization and biogenesis;metabolic process;regulation of biological process	membrane;nucleus;spliceosomal complex	protein binding;RNA binding	Pf06424, Pf13414, Pf14559	Spliceosome	mRNA Splicing - Major Pathway; mRNA Splicing - Minor Pathway	mRNA Processing	1.562	0.965952	0.643394
O60488	ACSL4	Long-chain-fatty-acid--CoA ligase 4 OS=Homo sapiens GN=ACSL4 PE=1 SV=2	cell differentiation;metabolic process;regulation of biological process;response to stimulus;transport	cytoplasm;endoplasmic reticulum;membrane;mitochondrion	catalytic activity;nucleotide binding	Pf00501	Peroxisome; Fatty acid degradation; PPAR signaling pathway; Fatty acid biosynthesis; Metabolic pathways; Adipocytokine signaling pathway; Fatty acid metabolism	Synthesis of very long-chain fatty acyl-CoAs	Fatty Acid Beta Oxidation; Fatty Acid Biosynthesis; Mitochondrial LC-Fatty Acid Beta-Oxidation; PPAR signaling pathway	1.561	0.965912	0.642471
Q14165	MLEC	Malectin OS=Homo sapiens GN=MLEC PE=1 SV=1	metabolic process;transport	endoplasmic reticulum;membrane	protein binding	Pf11721		Neutrophil degranulation; N-glycan trimming in the ER and Calnexin/Calreticulin cycle		1.561	0.965952	0.642471
Q9ULI3	HEG1	Protein HEG homolog 1 OS=Homo sapiens GN=HEG1 PE=1 SV=3	cell differentiation;cell organization and biogenesis;development;regulation of biological process	cell surface;extracellular;membrane	metal ion binding;protein binding	Pf00008, Pf07645, Pf12947				1.561	0.965952	0.642471
O60831	PRAF2	PRA1 family protein 2 OS=Homo sapiens GN=PRAF2 PE=1 SV=1	transport	endosome;membrane		Pf03208				1.559	0.965952	0.640621
Q16623	STX1A	Syntaxin-1A OS=Homo sapiens GN=STX1A PE=1 SV=1	cell organization and biogenesis;regulation of biological process;response to stimulus;transport	cytosol;extracellular;membrane	protein binding	Pf00804, Pf05739, Pf14523	Amphetamine addiction; Insulin secretion; SNARE interactions in vesicular transport; Synaptic vesicle cycle	Glutamate Neurotransmitter Release Cycle; Toxicity of botulinum toxin type C (BoNT/C); Insulin processing; Acetylcholine Neurotransmitter Release Cycle; GABA synthesis, release, reuptake and degradation; Other interleukin signaling; Serotonin Neurotransmitter Release Cycle; LGI-ADAM interactions; Regulation of insulin secretion; Norepinephrine Neurotransmitter Release Cycle; Dopamine Neurotransmi…	Serotonin Transporter Activity; Synaptic Vesicle Pathway; Monoamine Transport	1.558	0.965128	0.639695
Q9UEY8	ADD3	Gamma-adducin OS=Homo sapiens GN=ADD3 PE=1 SV=1	cell organization and biogenesis;transport	chromosome;cytoplasm;cytoskeleton;cytosol;membrane	protein binding;structural molecule activity	Pf00596		Miscellaneous transport and binding events		1.558	0.965952	0.639695
P61224	RAP1B	Ras-related protein Rap-1b OS=Homo sapiens GN=RAP1B PE=1 SV=1	cell organization and biogenesis;cell proliferation;regulation of biological process;response to stimulus;transport	cytoplasm;cytosol;membrane	catalytic activity;nucleotide binding;protein binding	Pf00009, Pf00071, Pf08477	Neurotrophin signaling pathway; Rap1 signaling pathway; MAPK signaling pathway; Long-term potentiation; Renal cell carcinoma; Pancreatic secretion; Focal adhesion; Leukocyte transendothelial migration; Ras signaling pathway; Chemokine signaling pathway; cAMP signaling pathway; Platelet activation	Gene and protein expression by JAK-STAT signaling after Interleukin-12 stimulation; Signaling by BRAF and RAF fusions; MAP2K and MAPK activation; GRB2:SOS provides linkage to MAPK signaling for Integrins ; MET activates RAP1 and RAC1; Signaling by RAS mutants; Signaling by high-kinase activity BRAF mutants; Signaling by moderate kinase activity BRAF mutants; p130Cas linkage to MAPK signaling for …	Integrin-mediated Cell Adhesion; Human Thyroid Stimulating Hormone (TSH) signaling pathway; Corticotropin-releasing hormone signaling pathway; Common Pathways Underlying Drug Addiction; Focal Adhesion; Signaling of Hepatocyte Growth Factor Receptor; MAPK Signaling Pathway; VEGFA-VEGFR2 Signaling Pathway; Chemokine signaling pathway	1.558	0.965952	0.639695
Q96EK7	FAM120B	Constitutive coactivator of peroxisome proliferator-activated receptor gamma OS=Homo sapiens GN=FAM120B PE=1 SV=1	cell differentiation;metabolic process;regulation of biological process;response to stimulus	nucleus	protein binding	Pf12813, Pf15548		Transcriptional regulation of white adipocyte differentiation; PPARA activates gene expression		1.558	0.965952	0.639695
Q9BUM1	G6PC3	Glucose-6-phosphatase 3 OS=Homo sapiens GN=G6PC3 PE=1 SV=2	metabolic process;transport	endoplasmic reticulum;membrane	catalytic activity	Pf01569	Insulin signaling pathway; FoxO signaling pathway; Galactose metabolism; Glucagon signaling pathway; Starch and sucrose metabolism; AMPK signaling pathway; Glycolysis / Gluconeogenesis; Carbohydrate digestion and absorption; Metabolic pathways; Insulin resistance; Adipocytokine signaling pathway; PI3K-Akt signaling pathway	Severe congenital neutropenia type 4 (G6PC3); Gluconeogenesis		1.558	0.965952	0.639695
O60264	SMARCA5	SWI/SNF-related matrix-associated actin-dependent regulator of chromatin subfamily A member 5 OS=Homo sapiens GN=SMARCA5 PE=1 SV=1	cell organization and biogenesis;metabolic process;regulation of biological process	chromosome;nucleus	catalytic activity;DNA binding;nucleotide binding;protein binding	Pf00176, Pf00270, Pf00271, Pf04851, Pf09110, Pf09111, Pf11496		Recruitment and ATM-mediated phosphorylation of repair and signaling proteins at DNA double strand breaks; NoRC negatively regulates rRNA expression; B-WICH complex positively regulates rRNA expression; Deposition of new CENPA-containing nucleosomes at the centromere		1.558	0.965952	0.639695
O00623	PEX12	Peroxisome assembly protein 12 OS=Homo sapiens GN=PEX12 PE=1 SV=1	cell organization and biogenesis;metabolic process;transport	membrane	catalytic activity;metal ion binding;protein binding	Pf00097, Pf04757, Pf13639, Pf13923	Peroxisome	E3 ubiquitin ligases ubiquitinate target proteins		1.557	0.965952	0.638769
Q8IVG5	SAMD9L	Sterile alpha motif domain-containing protein 9-like OS=Homo sapiens GN=SAMD9L PE=1 SV=2	cell organization and biogenesis	endosome	protein binding					1.557	0.965952	0.638769
O60716	CTNND1	Catenin delta-1 OS=Homo sapiens GN=CTNND1 PE=1 SV=1	cell organization and biogenesis;metabolic process;regulation of biological process;response to stimulus	cytoplasm;cytosol;membrane;nucleus	protein binding	Pf00514	Rap1 signaling pathway; Adherens junction; Leukocyte transendothelial migration	VEGFR2 mediated vascular permeability; Adherens junctions interactions; InlA-mediated entry of Listeria monocytogenes into host cells	VEGFA-VEGFR2 Signaling Pathway; Wnt Signaling Pathway and Pluripotency	1.556	0.961463	0.637842
P03928	ATP8	ATP synthase protein 8 OS=Homo sapiens GN=MT-ATP8 PE=1 SV=1	cell organization and biogenesis;metabolic process;response to stimulus;transport	membrane;mitochondrion	catalytic activity;transporter activity		Huntington's disease; Parkinson's disease; Alzheimer's disease; Oxidative phosphorylation; Metabolic pathways	Cristae formation; Formation of ATP by chemiosmotic coupling	Electron Transport Chain	1.556	0.961463	0.637842
P61328	FGF12	Fibroblast growth factor 12 OS=Homo sapiens GN=FGF12 PE=1 SV=1	cell communication;metabolic process;regulation of biological process;response to stimulus	nucleus	protein binding	Pf00167	Rap1 signaling pathway; MAPK signaling pathway; Breast cancer; Pathways in cancer; Melanoma; Regulation of actin cytoskeleton; Ras signaling pathway; PI3K-Akt signaling pathway	Phase 0 - rapid depolarisation	ESC Pluripotency Pathways; Focal Adhesion-PI3K-Akt-mTOR-signaling pathway; Regulation of Actin Cytoskeleton	1.555	0.965952	0.636915
Q70HW3	SLC25A26	S-adenosylmethionine mitochondrial carrier protein OS=Homo sapiens GN=SLC25A26 PE=1 SV=1	transport	membrane;mitochondrion	transporter activity	Pf00153		Transport of inorganic cations/anions and amino acids/oligopeptides		1.553	0.965952	0.635058
Q8N609	TRAM1L1	Translocating chain-associated membrane protein 1-like 1 OS=Homo sapiens GN=TRAM1L1 PE=2 SV=2	transport	endoplasmic reticulum;membrane		Pf03798, Pf08390				1.552	0.965952	0.634129
P46781	RPS9	40S ribosomal protein S9 OS=Homo sapiens GN=RPS9 PE=1 SV=3	cell organization and biogenesis;metabolic process;regulation of biological process;transport	cytoplasm;cytosol;membrane;nucleus;ribosome	protein binding;RNA binding;structural molecule activity;translation regulator activity	Pf00163, Pf01479	Ribosome	Peptide chain elongation; Eukaryotic Translation Termination; Viral mRNA Translation; Formation of the ternary complex, and subsequently, the 43S complex; L13a-mediated translational silencing of Ceruloplasmin expression; Selenocysteine synthesis; Nonsense Mediated Decay (NMD) independent of the Exon Junction Complex (EJC); Nonsense Mediated Decay (NMD) enhanced by the Exon Junction Complex (EJC)…	Cytoplasmic Ribosomal Proteins	1.551	0.965952	0.633199
P62263	RPS14	40S ribosomal protein S14 OS=Homo sapiens GN=RPS14 PE=1 SV=3	cell differentiation;cell organization and biogenesis;metabolic process;regulation of biological process;transport	cytosol;membrane;mitochondrion;ribosome	protein binding;RNA binding;structural molecule activity;translation regulator activity	Pf00411	Ribosome	Peptide chain elongation; Eukaryotic Translation Termination; Viral mRNA Translation; Formation of the ternary complex, and subsequently, the 43S complex; L13a-mediated translational silencing of Ceruloplasmin expression; Selenocysteine synthesis; Nonsense Mediated Decay (NMD) independent of the Exon Junction Complex (EJC); Nonsense Mediated Decay (NMD) enhanced by the Exon Junction Complex (EJC)…	Cytoplasmic Ribosomal Proteins	1.549	0.964682	0.631337
P50914	RPL14	60S ribosomal protein L14 OS=Homo sapiens GN=RPL14 PE=1 SV=4	cell organization and biogenesis;metabolic process;transport	cytosol;membrane;ribosome	protein binding;RNA binding;structural molecule activity	Pf01929	Ribosome	Peptide chain elongation; Eukaryotic Translation Termination; Viral mRNA Translation; L13a-mediated translational silencing of Ceruloplasmin expression; Nonsense Mediated Decay (NMD) independent of the Exon Junction Complex (EJC); Selenocysteine synthesis; Nonsense Mediated Decay (NMD) enhanced by the Exon Junction Complex (EJC); GTP hydrolysis and joining of the 60S ribosomal subunit; Major path…	Cytoplasmic Ribosomal Proteins	1.547	0.965952	0.629473
Q16143	SNCB	Beta-synuclein OS=Homo sapiens GN=SNCB PE=1 SV=1	cell communication;cell organization and biogenesis;metabolic process;regulation of biological process;response to stimulus	cytoplasm;cytosol;mitochondrion	enzyme regulator activity;metal ion binding	Pf01387		MTF1 activates gene expression		1.547	0.965952	0.629473
Q9BYB0	SHANK3	SH3 and multiple ankyrin repeat domains protein 3 OS=Homo sapiens GN=SHANK3 PE=1 SV=3	cell differentiation;cell organization and biogenesis;cellular component movement;cellular homeostasis;metabolic process;regulation of biological process;response to stimulus	cytoplasm;cytosol;membrane	metal ion binding;protein binding;structural molecule activity	Pf00018, Pf00023, Pf00536, Pf07647, Pf07653, Pf12796, Pf13637, Pf13857, Pf14604	Glutamatergic synapse	RET signaling; Neurexins and neuroligins		1.546	0.965952	0.62854
Q6IQ22	RAB12	Ras-related protein Rab-12 OS=Homo sapiens GN=RAB12 PE=1 SV=3	metabolic process;regulation of biological process;response to stimulus;transport	cytosol;endosome;Golgi;membrane;vacuole	catalytic activity;nucleotide binding;protein binding	Pf00025, Pf00071, Pf01926, Pf08477		RAB GEFs exchange GTP for GDP on RABs; RAB geranylgeranylation		1.545	0.965952	0.627607
O75204	TMEM127	Transmembrane protein 127 OS=Homo sapiens GN=TMEM127 PE=1 SV=1	cell organization and biogenesis;regulation of biological process	cytoplasm;endosome;membrane	protein binding	Pf13903				1.545	0.965952	0.627607
Q16643	DBN1	Drebrin OS=Homo sapiens GN=DBN1 PE=1 SV=4	cell communication;cell differentiation;cell organization and biogenesis;cell proliferation;development;regulation of biological process	cytoplasm;cytoskeleton;membrane	protein binding	Pf00241				1.545	0.965952	0.627607
P37108	SRP14	Signal recognition particle 14 kDa protein OS=Homo sapiens GN=SRP14 PE=1 SV=2	cell organization and biogenesis;response to stimulus;transport	cytoplasm;cytosol;extracellular;nucleus;organelle lumen	protein binding;RNA binding	Pf02290	Protein export	Neutrophil degranulation; SRP-dependent cotranslational protein targeting to membrane		1.542	0.963659	0.624803
O95741	CPNE6	Copine-6 OS=Homo sapiens GN=CPNE6 PE=1 SV=3	cell communication;cell differentiation;metabolic process;response to stimulus;transport	cytoplasm;endosome;membrane	metal ion binding;protein binding;transporter activity	Pf00092, Pf00168, Pf07002, Pf10138		Glycerophospholipid biosynthesis		1.541	0.965952	0.623867
Q96MV1	TMEM56	Transmembrane protein 56 OS=Homo sapiens GN=TMEM56 PE=1 SV=1		membrane		Pf03798				1.541	0.965952	0.623867
O60285	NUAK1	NUAK family SNF1-like kinase 1 OS=Homo sapiens GN=NUAK1 PE=1 SV=1	metabolic process;regulation of biological process;response to stimulus	cytoplasm;cytoskeleton;nucleus	catalytic activity;metal ion binding;nucleotide binding;protein binding	Pf00069, Pf07714, Pf14531		Regulation of TP53 Activity through Phosphorylation		1.54	0.965952	0.62293
Q96E52	OMA1	Metalloendopeptidase OMA1, mitochondrial OS=Homo sapiens GN=OMA1 PE=1 SV=1	cell organization and biogenesis;metabolic process;regulation of biological process;response to stimulus	membrane;mitochondrion	catalytic activity;metal ion binding	Pf01435		Regulation of Apoptosis		1.539	0.965952	0.621993
O00154	ACOT7	Cytosolic acyl coenzyme A thioester hydrolase OS=Homo sapiens GN=ACOT7 PE=1 SV=3	metabolic process	cytoplasm;cytosol;mitochondrion	catalytic activity;protein binding	Pf03061	Fatty acid elongation; Biosynthesis of unsaturated fatty acids	Mitochondrial Fatty Acid Beta-Oxidation		1.538	0.965952	0.621056
Q8NAV1	PRPF38A	Pre-mRNA-splicing factor 38A OS=Homo sapiens GN=PRPF38A PE=1 SV=1	cell organization and biogenesis;metabolic process	membrane;nucleus;spliceosomal complex	protein binding;RNA binding	Pf03371	Spliceosome	mRNA Splicing - Major Pathway	Mecp2 and Associated Rett Syndrome	1.536	0.965952	0.619178
Q14185	DOCK1	Dedicator of cytokinesis protein 1 OS=Homo sapiens GN=DOCK1 PE=1 SV=2	cell death;cell organization and biogenesis;cellular component movement;coagulation;regulation of biological process;response to stimulus;transport	cytoplasm;cytosol;membrane	enzyme regulator activity;protein binding	Pf00018, Pf06920, Pf07653, Pf14429, Pf14604	Focal adhesion; Regulation of actin cytoskeleton; Bacterial invasion of epithelial cells; Shigellosis	DCC mediated attractive signaling; Regulation of actin dynamics for phagocytic cup formation; PTK6 Regulates RHO GTPases, RAS GTPase and MAP kinases; VEGFA-VEGFR2 Pathway; Factors involved in megakaryocyte development and platelet production	Integrin-mediated Cell Adhesion; Focal Adhesion; Signaling of Hepatocyte Growth Factor Receptor; Regulation of Actin Cytoskeleton	1.536	0.965952	0.619178
Q9NZN4	EHD2	EH domain-containing protein 2 OS=Homo sapiens GN=EHD2 PE=1 SV=2	cell organization and biogenesis;coagulation;regulation of biological process;transport	cytoplasm;cytoskeleton;cytosol;endosome;membrane;nucleus	catalytic activity;metal ion binding;nucleotide binding;protein binding	Pf00350, Pf01926, Pf12763	Endocytosis	Factors involved in megakaryocyte development and platelet production	Insulin Signaling	1.535	0.965952	0.618239
P55011	SLC12A2	Solute carrier family 12 member 2 OS=Homo sapiens GN=SLC12A2 PE=1 SV=1	cellular homeostasis;regulation of biological process;response to stimulus;transport	membrane	catalytic activity;nucleotide binding;protein binding;transporter activity	Pf00324, Pf08403, Pf13520	Pancreatic secretion; Salivary secretion; Vibrio cholerae infection	Cation-coupled Chloride cotransporters		1.534	0.965952	0.617298
P08913	ADRA2A	Alpha-2A adrenergic receptor OS=Homo sapiens GN=ADRA2A PE=1 SV=3	cell organization and biogenesis;cellular component movement;regulation of biological process;response to stimulus;transport	cytoplasm;membrane	protein binding;receptor activity;signal transducer activity	Pf00001, Pf10328	cGMP-PKG signaling pathway; Neuroactive ligand-receptor interaction	G alpha (z) signalling events; Surfactant metabolism; G alpha (i) signalling events; Adrenaline signalling through Alpha-2 adrenergic receptor; Adrenaline,noradrenaline inhibits insulin secretion; Adrenoceptors	GPCRs, Class A Rhodopsin-like; Monoamine GPCRs	1.533	0.965952	0.616358
Q5T3F8	TMEM63B	CSC1-like protein 2 OS=Homo sapiens GN=TMEM63B PE=1 SV=1	transport	cytoskeleton;membrane	transporter activity	Pf02714, Pf13967, Pf14703				1.53	0.965952	0.613532
O15394	NCAM2	Neural cell adhesion molecule 2 OS=Homo sapiens GN=NCAM2 PE=1 SV=2		membrane	protein binding	Pf00041, Pf00047, Pf07679, Pf07686, Pf08205, Pf13895, Pf13927	Prion diseases; Cell adhesion molecules (CAMs)			1.529	0.965952	0.612588
P38606	ATP6V1A	V-type proton ATPase catalytic subunit A OS=Homo sapiens GN=ATP6V1A PE=1 SV=2	cellular homeostasis;metabolic process;regulation of biological process;response to stimulus;transport	cytosol;membrane;mitochondrion	catalytic activity;nucleotide binding;transporter activity	Pf00006, Pf00306, Pf02874	Phagosome; mTOR signaling pathway; Oxidative phosphorylation; Vibrio cholerae infection; Metabolic pathways; Epithelial cell signaling in Helicobacter pylori infection; Collecting duct acid secretion; Synaptic vesicle cycle; Rheumatoid arthritis	Transferrin endocytosis and recycling; ROS, RNS production in phagocytes; Ion channel transport; Insulin receptor recycling		1.528	0.965952	0.611645
Q16348	SLC15A2	Solute carrier family 15 member 2 OS=Homo sapiens GN=SLC15A2 PE=1 SV=2	transport	membrane	protein binding;transporter activity	Pf00854		Proton/oligopeptide cotransporters		1.528	0.965952	0.611645
P05026	ATP1B1	Sodium/potassium-transporting ATPase subunit beta-1 OS=Homo sapiens GN=ATP1B1 PE=1 SV=1	cell communication;cell organization and biogenesis;cellular component movement;cellular homeostasis;metabolic process;regulation of biological process;response to stimulus;transport	membrane	catalytic activity;enzyme regulator activity;metal ion binding;nucleotide binding;protein binding;transporter activity	Pf00287	Bile secretion; cGMP-PKG signaling pathway; Endocrine and other factor-regulated calcium reabsorption; Protein digestion and absorption; Proximal tubule bicarbonate reclamation; Thyroid hormone signaling pathway; Insulin secretion; Adrenergic signaling in cardiomyocytes; Thyroid hormone synthesis; Pancreatic secretion; Aldosterone-regulated sodium reabsorption; Carbohydrate digestion and absorpti…	Ion homeostasis; Basigin interactions; Ion transport by P-type ATPases	Calcium Regulation in the Cardiac Cell	1.526	0.965952	0.609755
Q8TAC9	SCAMP5	Secretory carrier-associated membrane protein 5 OS=Homo sapiens GN=SCAMP5 PE=1 SV=1	regulation of biological process;response to stimulus;transport	endosome;Golgi;membrane	protein binding	Pf04144				1.526	0.965952	0.609755
Q7Z3J2	C16orf62	UPF0505 protein C16orf62 OS=Homo sapiens GN=C16orf62 PE=1 SV=2	transport	endosome;membrane	protein binding			Neutrophil degranulation		1.526	0.965952	0.609755
O14548	COX7A2L	Cytochrome c oxidase subunit 7A-related protein, mitochondrial OS=Homo sapiens GN=COX7A2L PE=1 SV=2	metabolic process;transport	membrane;mitochondrion	catalytic activity;transporter activity	Pf02238	Huntington's disease; Parkinson's disease; Alzheimer's disease; Oxidative phosphorylation; Non-alcoholic fatty liver disease (NAFLD); Cardiac muscle contraction	TP53 Regulates Metabolic Genes; Respiratory electron transport	Electron Transport Chain	1.525	0.965952	0.608809
P11233	RALA	Ras-related protein Ral-A OS=Homo sapiens GN=RALA PE=1 SV=1	cell division;cell organization and biogenesis;regulation of biological process;response to stimulus;transport	cell surface;membrane	catalytic activity;nucleotide binding;protein binding	Pf00025, Pf00071, Pf08477	Pancreatic cancer; Phospholipase D signaling pathway; Rap1 signaling pathway; Pathways in cancer; Ras signaling pathway	Translocation of GLUT4 to the plasma membrane; Gene and protein expression by JAK-STAT signaling after Interleukin-12 stimulation; p38MAPK events; Interleukin-12 family signaling	RalA downstream regulated genes; EGF/EGFR Signaling Pathway	1.524	0.965952	0.607863
Q9Y6K0	CEPT1	Choline/ethanolaminephosphotransferase 1 OS=Homo sapiens GN=CEPT1 PE=1 SV=1	metabolic process	endoplasmic reticulum;membrane;nucleus	catalytic activity;metal ion binding	Pf01066	Ether lipid metabolism; Glycerophospholipid metabolism; Metabolic pathways	Synthesis of PC; Synthesis of PE	Kennedy pathway; One carbon metabolism and related pathways	1.523	0.965952	0.606916
Q9UGH3	SLC23A2	Solute carrier family 23 member 2 OS=Homo sapiens GN=SLC23A2 PE=1 SV=1	metabolic process;response to stimulus;transport	cytoplasm;membrane	transporter activity	Pf00860		Vitamin C (ascorbate) metabolism		1.523	0.965952	0.606916
Q9UPV7	KIAA1045; PHF24	PHD finger protein 24 OS=Homo sapiens GN=PHF24 PE=1 SV=2	regulation of biological process;response to stimulus		metal ion binding					1.522	0.965952	0.605968
Q13627	DYRK1A	Dual specificity tyrosine-phosphorylation-regulated kinase 1A OS=Homo sapiens GN=DYRK1A PE=1 SV=2	metabolic process;regulation of biological process	nucleus	catalytic activity;nucleotide binding;protein binding	Pf00069, Pf01633, Pf07714		G0 and Early G1	T-Cell Receptor and Co-stimulatory Signaling	1.52	0.965952	0.604071
O00258	WRB	Tail-anchored protein insertion receptor WRB OS=Homo sapiens GN=WRB PE=1 SV=2		endoplasmic reticulum;membrane;nucleus		Pf04420, Pf07798				1.52	0.965952	0.604071
P13804	ETFA	Electron transfer flavoprotein subunit alpha, mitochondrial OS=Homo sapiens GN=ETFA PE=1 SV=1	metabolic process;transport	mitochondrion;organelle lumen	catalytic activity;nucleotide binding;protein binding	Pf00766, Pf01012		Respiratory electron transport		1.52	0.965952	0.604071
P08754	GNAI3	Guanine nucleotide-binding protein G(k) subunit alpha OS=Homo sapiens GN=GNAI3 PE=1 SV=3	cell division;cell organization and biogenesis;metabolic process;regulation of biological process;response to stimulus;transport	cytoplasm;cytoskeleton;Golgi;membrane;nucleus	catalytic activity;metal ion binding;nucleotide binding;protein binding;signal transducer activity	Pf00025, Pf00503	Dopaminergic synapse; Chagas disease (American trypanosomiasis); Serotonergic synapse; Tight junction; Glutamatergic synapse; cGMP-PKG signaling pathway; Renin secretion; Rap1 signaling pathway; Progesterone-mediated oocyte maturation; Oxytocin signaling pathway; Circadian entrainment; Morphine addiction; Pathways in cancer; Gap junction; Adrenergic signaling in cardiomyocytes; Pertussis; Toxopla…	G alpha (z) signalling events; Cooperation of PDCL (PhLP1) and TRiC/CCT in G-protein beta folding; G alpha (s) signalling events; PLC beta mediated events; ADP signalling through P2Y purinoceptor 12; Adenylate cyclase inhibitory pathway; G-protein activation	Human Thyroid Stimulating Hormone (TSH) signaling pathway; Signal Transduction of S1P Receptor; G Protein Signaling Pathways; Chemokine signaling pathway; Calcium Regulation in the Cardiac Cell	1.517	0.965952	0.601221
Q9Y6C9	MTCH2	Mitochondrial carrier homolog 2 OS=Homo sapiens GN=MTCH2 PE=1 SV=1	regulation of biological process;transport	membrane;mitochondrion;nucleus		Pf00153				1.516	0.965952	0.60027
Q9BQG0	MYBBP1A	Myb-binding protein 1A OS=Homo sapiens GN=MYBBP1A PE=1 SV=2	cell communication;cell differentiation;metabolic process;regulation of biological process;response to stimulus;transport	cytoplasm;membrane;nucleus	catalytic activity;DNA binding;protein binding;RNA binding	Pf04931, Pf05793, Pf11593, Pf12815		B-WICH complex positively regulates rRNA expression	Energy Metabolism	1.514	0.965952	0.598365
P35611	ADD1	Alpha-adducin OS=Homo sapiens GN=ADD1 PE=1 SV=2	cell differentiation;cell organization and biogenesis;cellular homeostasis;metabolic process;regulation of biological process;response to stimulus;transport	cytoplasm;cytoskeleton;cytosol;membrane;nucleus	protein binding;RNA binding;structural molecule activity	Pf00596		XBP1(S) activates chaperone genes; Caspase-mediated cleavage of cytoskeletal proteins; Miscellaneous transport and binding events		1.513	0.965952	0.597412
Q8WUD1	RAB2B	Ras-related protein Rab-2B OS=Homo sapiens GN=RAB2B PE=1 SV=1	regulation of biological process;response to stimulus;transport	endoplasmic reticulum;Golgi;membrane	catalytic activity;nucleotide binding;protein binding	Pf00025, Pf00071, Pf01926, Pf08477		RAB geranylgeranylation		1.513	0.965952	0.597412
Q96D05	C10orf35; FAM241B	Uncharacterized protein FAM241B OS=Homo sapiens GN=FAM241B PE=1 SV=1		membrane	protein binding	Pf15378				1.513	0.965952	0.597412
O43719	HTATSF1	HIV Tat-specific factor 1 OS=Homo sapiens GN=HTATSF1 PE=1 SV=1	metabolic process;regulation of biological process	nucleus;spliceosomal complex	RNA binding	Pf00076, Pf13893, Pf14259				1.512	0.965952	0.596458
P17096	HMGA1	High mobility group protein HMG-I/HMG-Y OS=Homo sapiens GN=HMGA1 PE=1 SV=3	cell organization and biogenesis;metabolic process;regulation of biological process;response to stimulus;transport	chromosome;cytosol;nucleus	catalytic activity;DNA binding;protein binding			2-LTR circle formation; APOBEC3G mediated resistance to HIV-1 infection; Integration of viral DNA into host genomic DNA; Vpr-mediated nuclear import of PICs; Autointegration results in viral DNA circles; Formation of Senescence-Associated Heterochromatin Foci (SAHF)	Adipogenesis; Preimplantation Embryo; Senescence and Autophagy in Cancer	1.511	0.965952	0.595504
Q96DA6	DNAJC19	Mitochondrial import inner membrane translocase subunit TIM14 OS=Homo sapiens GN=DNAJC19 PE=1 SV=3	metabolic process;transport	membrane;mitochondrion	protein binding	Pf00226		Mitochondrial protein import; Metabolism of proteins		1.51	0.965952	0.594549
P35232	PHB	Prohibitin OS=Homo sapiens GN=PHB PE=1 SV=1	cell differentiation;cell organization and biogenesis;metabolic process;regulation of biological process;response to stimulus;transport	cell surface;cytoplasm;endosome;membrane;mitochondrion;nucleus	DNA binding;protein binding	Pf01145		Paradoxical activation of RAF signaling by kinase inactive BRAF; Processing of SMDT1; RAF activation; Signaling by RAS mutants; Signaling by moderate kinase activity BRAF mutants; Interleukin-20 family signaling	Integrated Breast Cancer Pathway	1.508	0.965952	0.592636
Q6VY07	PACS1	Phosphofurin acidic cluster sorting protein 1 OS=Homo sapiens GN=PACS1 PE=1 SV=2	cell organization and biogenesis;regulation of biological process;transport	cytosol;Golgi	protein binding	Pf10254		Nef mediated downregulation of MHC class I complex cell surface expression		1.508	0.965952	0.592636
Q9UBB6	NCDN	Neurochondrin OS=Homo sapiens GN=NCDN PE=1 SV=1	cell organization and biogenesis;regulation of biological process	cytoplasm;cytosol;membrane;nucleus	protein binding	Pf05536				1.507	0.965952	0.591679
Q8NBF6	AVL9	Late secretory pathway protein AVL9 homolog OS=Homo sapiens GN=AVL9 PE=1 SV=1	cellular component movement	endosome;membrane		Pf07792, Pf09794, Pf09804				1.506	0.965952	0.590722
Q9BQ52	ELAC2	Zinc phosphodiesterase ELAC protein 2 OS=Homo sapiens GN=ELAC2 PE=1 SV=2	cell organization and biogenesis;metabolic process	mitochondrion;nucleus;organelle lumen	catalytic activity;metal ion binding;RNA binding	Pf00753, Pf12706, Pf13691	RNA transport	tRNA processing in the mitochondrion; rRNA processing in the mitochondrion; tRNA processing in the nucleus		1.505	0.965952	0.589763
Q8TD22	SFXN5	Sideroflexin-5 OS=Homo sapiens GN=SFXN5 PE=1 SV=1	transport	membrane;mitochondrion	transporter activity	Pf03820				1.504	0.965952	0.588805
P55209	NAP1L1	Nucleosome assembly protein 1-like 1 OS=Homo sapiens GN=NAP1L1 PE=1 SV=1	cell organization and biogenesis;metabolic process;regulation of biological process	membrane;nucleus	protein binding;RNA binding	Pf00956				1.504	0.965952	0.588805
Q9Y619	SLC25A15	Mitochondrial ornithine transporter 1 OS=Homo sapiens GN=SLC25A15 PE=1 SV=1	metabolic process;transport	membrane;mitochondrion	transporter activity	Pf00153		Urea cycle		1.503	0.965952	0.587845
O14773	TPP1	Tripeptidyl-peptidase 1 OS=Homo sapiens GN=TPP1 PE=1 SV=2	cell differentiation;cell organization and biogenesis;metabolic process	mitochondrion;organelle lumen;vacuole	catalytic activity;metal ion binding;protein binding	Pf09286	Lysosome	XBP1(S) activates chaperone genes		1.501	0.965952	0.585924
P28331	NDUFS1	NADH-ubiquinone oxidoreductase 75 kDa subunit, mitochondrial OS=Homo sapiens GN=NDUFS1 PE=1 SV=3	cell organization and biogenesis;metabolic process;transport	membrane;mitochondrion;organelle lumen	catalytic activity;metal ion binding;protein binding	Pf00111, Pf00384, Pf09326, Pf10588, Pf13510	Huntington's disease; Parkinson's disease; Alzheimer's disease; Oxidative phosphorylation; Non-alcoholic fatty liver disease (NAFLD); Metabolic pathways	Complex I biogenesis	Electron Transport Chain; Oxidative phosphorylation	1.5	0.965952	0.584963
Q9NUT2	ABCB8	ATP-binding cassette sub-family B member 8, mitochondrial OS=Homo sapiens GN=ABCB8 PE=1 SV=3	transport	membrane;mitochondrion;nucleus	catalytic activity;nucleotide binding;transporter activity	Pf00005, Pf00664, Pf06414, Pf13304, Pf13481, Pf13558	ABC transporters	Mitochondrial ABC transporters		1.5	0.965952	0.584963
P31146	CORO1A	Coronin-1A OS=Homo sapiens GN=CORO1A PE=1 SV=4	cell organization and biogenesis;cellular component movement;defense response;regulation of biological process;response to stimulus;transport	cytoplasm;cytoskeleton;cytosol;endosome;membrane;nucleus	protein binding;RNA binding	Pf00400, Pf08953, Pf08954, Pf13094, Pf13863	Tuberculosis; Phagosome			1.498	0.965952	0.583038
Q8N118	CYP4X1	Cytochrome P450 4X1 OS=Homo sapiens GN=CYP4X1 PE=2 SV=1	metabolic process	endoplasmic reticulum;membrane	catalytic activity;metal ion binding	Pf00067	Serotonergic synapse		Oxidation by Cytochrome P450; Metapathway biotransformation	1.496	0.965952	0.58111
Q9UQB8	BAIAP2	Brain-specific angiogenesis inhibitor 1-associated protein 2 OS=Homo sapiens GN=BAIAP2 PE=1 SV=1	cell differentiation;cell organization and biogenesis;regulation of biological process;response to stimulus	cytoplasm;cytoskeleton;cytosol;endoplasmic reticulum;Golgi;membrane	protein binding	Pf00018, Pf07653, Pf08397, Pf14604	Adherens junction; Regulation of actin cytoskeleton	Regulation of actin dynamics for phagocytic cup formation; VEGFA-VEGFR2 Pathway; RHO GTPases Activate WASPs and WAVEs	Regulation of Actin Cytoskeleton	1.495	0.965952	0.580145
P17302	GJA1	Gap junction alpha-1 protein OS=Homo sapiens GN=GJA1 PE=1 SV=2	cell communication;cell death;cell organization and biogenesis;cellular homeostasis;defense response;regulation of biological process;response to stimulus;transport	cytoplasm;endoplasmic reticulum;endosome;Golgi;membrane;mitochondrion;vacuole	protein binding;signal transducer activity;transporter activity	Pf00029, Pf03508, Pf10582	Arrhythmogenic right ventricular cardiomyopathy (ARVC); Gap junction	Transport of connexins along the secretory pathway; c-src mediated regulation of Cx43 function and closure of gap junctions; Formation of annular gap junctions; Microtubule-dependent trafficking of connexons from Golgi to the plasma membrane; Oligomerization of connexins into connexons	TarBasePathway; Arrhythmogenic Right Ventricular Cardiomyopathy; Corticotropin-releasing hormone signaling pathway; Spinal Cord Injury; Myometrial Relaxation and Contraction Pathways; Wnt Signaling Pathway Netpath; VEGFA-VEGFR2 Signaling Pathway; EGF/EGFR Signaling Pathway; Calcium Regulation in the Cardiac Cell; Sudden Infant Death Syndrome (SIDS) Susceptibility Pathways	1.494	0.965952	0.57918
O95970	LGI1	Leucine-rich glioma-inactivated protein 1 OS=Homo sapiens GN=LGI1 PE=1 SV=1	cell organization and biogenesis;cell proliferation;cellular component movement;regulation of biological process	extracellular	protein binding	Pf03736, Pf12799, Pf13306, Pf13855		LGI-ADAM interactions		1.494	0.965952	0.57918
P49840	GSK3A	Glycogen synthase kinase-3 alpha OS=Homo sapiens GN=GSK3A PE=1 SV=2	cellular component movement;metabolic process;regulation of biological process;response to stimulus	cytoplasm;cytosol;mitochondrion	catalytic activity;nucleotide binding;protein binding	Pf00069, Pf01636, Pf07714, Pf14531	Dopaminergic synapse; Non-alcoholic fatty liver disease (NAFLD); Chemokine signaling pathway	AKT phosphorylates targets in the cytosol; XBP1(S) activates chaperone genes; Constitutive Signaling by AKT1 E17K in Cancer	IL-5 Signaling Pathway; Sterol Regulatory Element-Binding Proteins (SREBP) signalling; Leptin signaling pathway; B Cell Receptor Signaling Pathway; T-Cell Receptor and Co-stimulatory Signaling; Wnt Signaling Pathway Netpath; Regulation of Apoptosis by Parathyroid Hormone-related Protein; Angiopoietin Like Protein 8 Regulatory Pathway; Insulin Signaling; Glycogen Metabolism	1.493	0.965952	0.578214
P62851	RPS25	40S ribosomal protein S25 OS=Homo sapiens GN=RPS25 PE=1 SV=1	cell organization and biogenesis;metabolic process;transport	cytosol;nucleus;ribosome	catalytic activity;nucleotide binding;protein binding;RNA binding;structural molecule activity	Pf03297	Ribosome	Peptide chain elongation; Eukaryotic Translation Termination; Viral mRNA Translation; Formation of the ternary complex, and subsequently, the 43S complex; L13a-mediated translational silencing of Ceruloplasmin expression; Selenocysteine synthesis; Nonsense Mediated Decay (NMD) independent of the Exon Junction Complex (EJC); Nonsense Mediated Decay (NMD) enhanced by the Exon Junction Complex (EJC)…	Cytoplasmic Ribosomal Proteins	1.493	0.965952	0.578214
Q5RI15	COX20	Cytochrome c oxidase protein 20 homolog OS=Homo sapiens GN=COX20 PE=1 SV=2	cell organization and biogenesis;metabolic process	membrane;mitochondrion		Pf12597		TP53 Regulates Metabolic Genes; Respiratory electron transport		1.491	0.965952	0.57628
P08195	SLC3A2	4F2 cell-surface antigen heavy chain OS=Homo sapiens GN=SLC3A2 PE=1 SV=3	cell growth;cellular component movement;metabolic process;response to stimulus;transport	cell surface;cytosol;membrane;nucleus	catalytic activity;protein binding;RNA binding;transporter activity	Pf00128	Protein digestion and absorption; mTOR signaling pathway	Tryptophan catabolism; Basigin interactions; Amino acid transport across the plasma membrane		1.489	0.965952	0.574344
Q86SQ6	GPR123; ADGRA1	Adhesion G protein-coupled receptor A1 OS=Homo sapiens GN=ADGRA1 PE=2 SV=3	regulation of biological process;response to stimulus	membrane	receptor activity;signal transducer activity	Pf00002, Pf05462				1.489	0.965952	0.574344
Q86VU5	COMTD1	Catechol O-methyltransferase domain-containing protein 1 OS=Homo sapiens GN=COMTD1 PE=1 SV=1	metabolic process	membrane;mitochondrion	catalytic activity;protein binding	Pf01596, Pf12847, Pf13578, Pf13659				1.486	0.965952	0.571434
Q8N0U8	VKORC1L1	Vitamin K epoxide reductase complex subunit 1-like protein 1 OS=Homo sapiens GN=VKORC1L1 PE=1 SV=2	metabolic process;response to stimulus	endoplasmic reticulum;membrane	catalytic activity	Pf07884	Ubiquinone and other terpenoid-quinone biosynthesis	Metabolism of vitamin K		1.484	0.965952	0.569491
P53597	SUCLG1	Succinate--CoA ligase [ADP/GDP-forming] subunit alpha, mitochondrial OS=Homo sapiens GN=SUCLG1 PE=1 SV=4	metabolic process	cytosol;membrane;mitochondrion;organelle lumen	catalytic activity;nucleotide binding;RNA binding	Pf00549, Pf02629, Pf13607	Propanoate metabolism; Citrate cycle (TCA cycle); Carbon metabolism; Metabolic pathways	Citric acid cycle (TCA cycle)	Amino Acid metabolism; TCA Cycle	1.483	0.965952	0.568519
Q9Y6G9	DYNC1LI1	Cytoplasmic dynein 1 light intermediate chain 1 OS=Homo sapiens GN=DYNC1LI1 PE=1 SV=3	cell division;cell organization and biogenesis;cellular component movement;regulation of biological process;transport	chromosome;cytoplasm;cytoskeleton;cytosol;membrane	catalytic activity;motor activity;nucleotide binding;protein binding;RNA binding	Pf00005, Pf05783	Phagosome; Salmonella infection; Vasopressin-regulated water reabsorption	COPI-independent Golgi-to-ER retrograde traffic; Amplification of signal from unattached kinetochores via a MAD2 inhibitory signal; Neutrophil degranulation; Separation of Sister Chromatids; Resolution of Sister Chromatid Cohesion; RHO GTPases Activate Formins; COPI-mediated anterograde transport; MHC class II antigen presentation; HSP90 chaperone cycle for steroid hormone receptors (SHR)		1.483	0.965952	0.568519
Q9BTU6	PI4K2A	Phosphatidylinositol 4-kinase type 2-alpha OS=Homo sapiens GN=PI4K2A PE=1 SV=1	cell organization and biogenesis;defense response;metabolic process;response to stimulus	cytosol;endosome;Golgi;membrane;mitochondrion	catalytic activity;metal ion binding;nucleotide binding;protein binding	Pf00454	Phosphatidylinositol signaling system; Inositol phosphate metabolism; Metabolic pathways	Synthesis of PIPs at the plasma membrane; Synthesis of PIPs at the Golgi membrane; Synthesis of PIPs at the early endosome membrane	Wnt Signaling Pathway Netpath	1.483	0.965952	0.568519
P15311	EZR	Ezrin OS=Homo sapiens GN=EZR PE=1 SV=4	cell differentiation;cell organization and biogenesis;cellular component movement;metabolic process;regulation of biological process;response to stimulus;transport	cytoplasm;cytoskeleton;cytosol;endosome;membrane	protein binding;RNA binding	Pf00373, Pf00769, Pf09379, Pf09380	Pathogenic Escherichia coli infection; MicroRNAs in cancer; Proteoglycans in cancer; Regulation of actin cytoskeleton; Leukocyte transendothelial migration; Gastric acid secretion	Netrin-1 signaling; Recycling pathway of L1	Pathogenic Escherichia coli infection; AGE/RAGE pathway; VEGFA-VEGFR2 Signaling Pathway; Regulation of Actin Cytoskeleton	1.482	0.965952	0.567545
Q6Q6R5	CRIP3	Cysteine-rich protein 3 OS=Homo sapiens GN=CRIP3 PE=2 SV=2		cytoplasm	metal ion binding	Pf00412				1.482	0.965952	0.567545
O95490	LPHN2; ADGRL2	Adhesion G protein-coupled receptor L2 OS=Homo sapiens GN=ADGRL2 PE=1 SV=2	regulation of biological process;response to stimulus	membrane	receptor activity;signal transducer activity	Pf00002, Pf01825, Pf02140, Pf02191, Pf02354, Pf02793, Pf12003			GPCRs, Other; GPCRs, Class B Secretin-like	1.48	0.965952	0.565597
P09382	LGALS1	Galectin-1 OS=Homo sapiens GN=LGALS1 PE=1 SV=2	cell death;cell differentiation;cellular homeostasis;metabolic process;regulation of biological process;response to stimulus	cell surface;cytoplasm;cytosol;extracellular;nucleus;organelle lumen	protein binding;RNA binding;signal transducer activity	Pf00337		Post-translational protein phosphorylation; Regulation of Insulin-like Growth Factor (IGF) transport and uptake by Insulin-like Growth Factor Binding Proteins (IGFBPs)		1.479	0.965952	0.564622
O00116	AGPS	Alkyldihydroxyacetonephosphate synthase, peroxisomal OS=Homo sapiens GN=AGPS PE=1 SV=1	metabolic process	membrane;mitochondrion;organelle lumen	catalytic activity;nucleotide binding;protein binding	Pf01565, Pf02913	Peroxisome; Ether lipid metabolism; Metabolic pathways	Plasmalogen biosynthesis	Triacylglyceride Synthesis	1.479	0.965952	0.564622
P13591	NCAM1	Neural cell adhesion molecule 1 OS=Homo sapiens GN=NCAM1 PE=1 SV=3	cellular component movement;metabolic process;regulation of biological process;response to stimulus	cell surface;cytosol;extracellular;membrane	protein binding;receptor activity	Pf00041, Pf00047, Pf07654, Pf07679, Pf08205, Pf13895, Pf13927	Prion diseases; Cell adhesion molecules (CAMs)	ECM proteoglycans; Signal transduction by L1; Interferon gamma signaling; NCAM1 interactions; RAF/MAP kinase cascade; Interleukin-20 family signaling	Brain-Derived Neurotrophic Factor (BDNF) signaling pathway; Cardiac Progenitor Differentiation	1.479	0.965952	0.564622
Q96QK1	VPS35	Vacuolar protein sorting-associated protein 35 OS=Homo sapiens GN=VPS35 PE=1 SV=2	cell organization and biogenesis;regulation of biological process;response to stimulus;transport	cytoplasm;cytosol;endosome;membrane;mitochondrion;vacuole	protein binding;transporter activity	Pf03635	Endocytosis	WNT ligand biogenesis and trafficking		1.477	0.965952	0.56267
Q86UT6	NLRX1	NLR family member X1 OS=Homo sapiens GN=NLRX1 PE=1 SV=1	defense response;regulation of biological process;response to stimulus	membrane;mitochondrion	nucleotide binding;protein binding	Pf05729	NOD-like receptor signaling pathway; RIG-I-like receptor signaling pathway; Influenza A	Negative regulators of DDX58/IFIH1 signaling	RIG-I-like Receptor Signaling	1.477	0.965952	0.56267
P61266	STX1B	Syntaxin-1B OS=Homo sapiens GN=STX1B PE=1 SV=1	cell organization and biogenesis;regulation of biological process;transport	cytoplasm;cytoskeleton;cytosol;membrane;nucleus	protein binding	Pf00804, Pf05739, Pf13166, Pf14523	SNARE interactions in vesicular transport; Synaptic vesicle cycle	Toxicity of botulinum toxin type C (BoNT/C); LGI-ADAM interactions	Synaptic Vesicle Pathway	1.476	0.965952	0.561693
P14406	COX7A2	Cytochrome c oxidase subunit 7A2, mitochondrial OS=Homo sapiens GN=COX7A2 PE=1 SV=1	metabolic process;transport	membrane;mitochondrion	catalytic activity;transporter activity	Pf02238	Huntington's disease; Parkinson's disease; Alzheimer's disease; Oxidative phosphorylation; Non-alcoholic fatty liver disease (NAFLD); Cardiac muscle contraction		Electron Transport Chain	1.475	0.965952	0.560715
P59190	RAB15	Ras-related protein Rab-15 OS=Homo sapiens GN=RAB15 PE=1 SV=1	regulation of biological process;response to stimulus;transport	cytoplasm;membrane	catalytic activity;nucleotide binding;protein binding	Pf00025, Pf00071, Pf00735, Pf01926, Pf04670, Pf08477, Pf13212		RAB geranylgeranylation		1.473	0.965952	0.558757
Q9HC07	TMEM165	Transmembrane protein 165 OS=Homo sapiens GN=TMEM165 PE=1 SV=1	cellular homeostasis;metabolic process;transport	endosome;Golgi;membrane;vacuole		Pf01169				1.473	0.973284	0.558757
[truncated: 1,329 more rows]
